# Supplementary material for: Intergroup Variation of Social Relationships in Wild Vervet Monkeys: A Dynamic Network Approach
Source: Front Psychol. 2016 Jun 21;7:915. doi: 10.3389/fpsyg.2016.00915 (PMC4914564; doi:10.3389/fpsyg.2016.00915)
Supplement: Supplementary file 3 [file DataSheet2.XLSX]

## Sheet: AK1
Sa Ah Ys Bo Th El Qu Ar Ha Fu Gag Gha Ula Ham Hle Hel Nko Isi Inh Mam Ge Ok Mf Go Iz Mp Mn Gug Hi Ndo If Mv Gi Ub Hw Ng Idw Mod Gel Gh Un Ho Hl He Ny Ij Mu
Sa 0 0 0 0 10 10 10 10 10 10 0 1 1 0 0 0 1 0 1 0 0 0 1 0 1 0 0 1 0 1 0 0 10 10 10 10 10 10 10 10 10 10 10 10 10 10 10
Ah 0 0 0 0 10 10 10 10 10 10 0 0 0 1 0 1 1 0 0 0 0 0 1 0 1 1 0 0 0 1 0 0 10 10 10 10 10 10 10 10 10 10 10 10 10 10 10
Ys 0 0 0 0 10 10 10 10 10 10 0 0 0 0 0 0 0 0 0 0 0 0 0 0 1 0 0 0 0 0 0 0 10 10 10 10 10 10 10 10 10 10 10 10 10 10 10
Bo 0 0 0 0 10 10 10 10 10 10 0 0 0 0 0 0 0 0 0 0 0 0 0 1 0 0 0 0 0 0 0 0 10 10 10 10 10 10 10 10 10 10 10 10 10 10 10
Th 10 10 10 10 10 10 10 10 10 10 10 10 10 10 10 10 10 10 10 10 10 10 10 10 10 10 10 10 10 10 10 10 10 10 10 10 10 10 10 10 10 10 10 10 10 10 10
El 10 10 10 10 10 10 10 10 10 10 10 10 10 10 10 10 10 10 10 10 10 10 10 10 10 10 10 10 10 10 10 10 10 10 10 10 10 10 10 10 10 10 10 10 10 10 10
Qu 10 10 10 10 10 10 10 10 10 10 10 10 10 10 10 10 10 10 10 10 10 10 10 10 10 10 10 10 10 10 10 10 10 10 10 10 10 10 10 10 10 10 10 10 10 10 10
Ar 10 10 10 10 10 10 10 10 10 10 10 10 10 10 10 10 10 10 10 10 10 10 10 10 10 10 10 10 10 10 10 10 10 10 10 10 10 10 10 10 10 10 10 10 10 10 10
Ha 10 10 10 10 10 10 10 10 10 10 10 10 10 10 10 10 10 10 10 10 10 10 10 10 10 10 10 10 10 10 10 10 10 10 10 10 10 10 10 10 10 10 10 10 10 10 10
Fu 10 10 10 10 10 10 10 10 10 10 10 10 10 10 10 10 10 10 10 10 10 10 10 10 10 10 10 10 10 10 10 10 10 10 10 10 10 10 10 10 10 10 10 10 10 10 10
Gag 0 0 0 0 10 10 10 10 10 10 0 1 1 0 0 1 0 1 0 1 1 1 0 0 0 0 0 1 0 0 0 0 10 10 10 10 10 10 10 10 10 10 10 10 10 10 10
Gha 1 0 0 0 10 10 10 10 10 10 1 0 0 0 1 0 0 1 1 0 0 1 0 1 0 0 1 1 1 0 1 0 10 10 10 10 10 10 10 10 10 10 10 10 10 10 10
Ula 1 0 0 0 10 10 10 10 10 10 1 0 0 0 1 0 1 1 0 0 0 1 1 0 0 0 0 1 1 0 0 0 10 10 10 10 10 10 10 10 10 10 10 10 10 10 10
Ham 0 1 0 0 10 10 10 10 10 10 0 0 0 0 1 1 1 0 0 0 0 0 0 0 1 0 0 0 1 0 1 0 10 10 10 10 10 10 10 10 10 10 10 10 10 10 10
Hle 0 0 0 0 10 10 10 10 10 10 0 1 1 1 0 1 0 0 0 1 0 1 0 0 0 1 1 0 1 1 0 1 10 10 10 10 10 10 10 10 10 10 10 10 10 10 10
Hel 0 1 0 0 10 10 10 10 10 10 1 0 0 1 1 0 1 1 1 1 1 0 0 1 0 0 0 0 1 1 0 1 10 10 10 10 10 10 10 10 10 10 10 10 10 10 10
Nko 1 1 0 0 10 10 10 10 10 10 0 0 1 1 0 1 0 0 1 0 0 0 0 0 0 0 0 0 1 1 0 0 10 10 10 10 10 10 10 10 10 10 10 10 10 10 10
Isi 0 0 0 0 10 10 10 10 10 10 1 1 1 0 0 1 0 0 1 0 0 1 0 0 1 0 0 0 0 0 1 0 10 10 10 10 10 10 10 10 10 10 10 10 10 10 10
Inh 1 0 0 0 10 10 10 10 10 10 0 1 0 0 0 1 1 1 0 0 1 0 0 1 0 0 0 0 0 1 1 0 10 10 10 10 10 10 10 10 10 10 10 10 10 10 10
Mam 0 0 0 0 10 10 10 10 10 10 1 0 0 0 1 1 0 0 0 0 1 0 1 0 1 1 1 0 1 0 0 1 10 10 10 10 10 10 10 10 10 10 10 10 10 10 10
Ge 0 0 0 0 10 10 10 10 10 10 1 0 0 0 0 1 0 0 1 1 0 1 1 0 0 0 0 0 0 0 1 0 10 10 10 10 10 10 10 10 10 10 10 10 10 10 10
Ok 0 0 0 0 10 10 10 10 10 10 1 1 1 0 1 0 0 1 0 0 1 0 0 0 0 0 1 0 1 0 0 0 10 10 10 10 10 10 10 10 10 10 10 10 10 10 10
Mf 1 1 0 0 10 10 10 10 10 10 0 0 1 0 0 0 0 0 0 1 1 0 0 1 0 1 0 0 0 0 0 0 10 10 10 10 10 10 10 10 10 10 10 10 10 10 10
Go 0 0 0 1 10 10 10 10 10 10 0 1 0 0 0 1 0 0 1 0 0 0 1 0 1 0 0 1 1 0 1 0 10 10 10 10 10 10 10 10 10 10 10 10 10 10 10
Iz 1 1 1 0 10 10 10 10 10 10 0 0 0 1 0 0 0 1 0 1 0 0 0 1 0 0 1 0 0 1 1 0 10 10 10 10 10 10 10 10 10 10 10 10 10 10 10
Mp 0 1 0 0 10 10 10 10 10 10 0 0 0 0 1 0 0 0 0 1 0 0 1 0 0 0 0 0 0 0 0 0 10 10 10 10 10 10 10 10 10 10 10 10 10 10 10
Mn 0 0 0 0 10 10 10 10 10 10 0 1 0 0 1 0 0 0 0 1 0 1 0 0 1 0 0 0 1 0 1 1 10 10 10 10 10 10 10 10 10 10 10 10 10 10 10
Gug 1 0 0 0 10 10 10 10 10 10 1 1 1 0 0 0 0 0 0 0 0 0 0 1 0 0 0 0 1 0 0 1 10 10 10 10 10 10 10 10 10 10 10 10 10 10 10
Hi 0 0 0 0 10 10 10 10 10 10 0 1 1 1 1 1 1 0 0 1 0 1 0 1 0 0 1 1 0 1 0 0 10 10 10 10 10 10 10 10 10 10 10 10 10 10 10
Ndo 1 1 0 0 10 10 10 10 10 10 0 0 0 0 1 1 1 0 1 0 0 0 0 0 1 0 0 0 1 0 0 0 10 10 10 10 10 10 10 10 10 10 10 10 10 10 10
If 0 0 0 0 10 10 10 10 10 10 0 1 0 1 0 0 0 1 1 0 1 0 0 1 1 0 1 0 0 0 0 0 10 10 10 10 10 10 10 10 10 10 10 10 10 10 10
Mv 0 0 0 0 10 10 10 10 10 10 0 0 0 0 1 1 0 0 0 1 0 0 0 0 0 0 1 1 0 0 0 0 10 10 10 10 10 10 10 10 10 10 10 10 10 10 10
Gi 10 10 10 10 10 10 10 10 10 10 10 10 10 10 10 10 10 10 10 10 10 10 10 10 10 10 10 10 10 10 10 10 10 10 10 10 10 10 10 10 10 10 10 10 10 10 10
Ub 10 10 10 10 10 10 10 10 10 10 10 10 10 10 10 10 10 10 10 10 10 10 10 10 10 10 10 10 10 10 10 10 10 10 10 10 10 10 10 10 10 10 10 10 10 10 10
Hw 10 10 10 10 10 10 10 10 10 10 10 10 10 10 10 10 10 10 10 10 10 10 10 10 10 10 10 10 10 10 10 10 10 10 10 10 10 10 10 10 10 10 10 10 10 10 10
Ng 10 10 10 10 10 10 10 10 10 10 10 10 10 10 10 10 10 10 10 10 10 10 10 10 10 10 10 10 10 10 10 10 10 10 10 10 10 10 10 10 10 10 10 10 10 10 10
Idw 10 10 10 10 10 10 10 10 10 10 10 10 10 10 10 10 10 10 10 10 10 10 10 10 10 10 10 10 10 10 10 10 10 10 10 10 10 10 10 10 10 10 10 10 10 10 10
Mod 10 10 10 10 10 10 10 10 10 10 10 10 10 10 10 10 10 10 10 10 10 10 10 10 10 10 10 10 10 10 10 10 10 10 10 10 10 10 10 10 10 10 10 10 10 10 10
Gel 10 10 10 10 10 10 10 10 10 10 10 10 10 10 10 10 10 10 10 10 10 10 10 10 10 10 10 10 10 10 10 10 10 10 10 10 10 10 10 10 10 10 10 10 10 10 10
Gh 10 10 10 10 10 10 10 10 10 10 10 10 10 10 10 10 10 10 10 10 10 10 10 10 10 10 10 10 10 10 10 10 10 10 10 10 10 10 10 10 10 10 10 10 10 10 10
Un 10 10 10 10 10 10 10 10 10 10 10 10 10 10 10 10 10 10 10 10 10 10 10 10 10 10 10 10 10 10 10 10 10 10 10 10 10 10 10 10 10 10 10 10 10 10 10
Ho 10 10 10 10 10 10 10 10 10 10 10 10 10 10 10 10 10 10 10 10 10 10 10 10 10 10 10 10 10 10 10 10 10 10 10 10 10 10 10 10 10 10 10 10 10 10 10
Hl 10 10 10 10 10 10 10 10 10 10 10 10 10 10 10 10 10 10 10 10 10 10 10 10 10 10 10 10 10 10 10 10 10 10 10 10 10 10 10 10 10 10 10 10 10 10 10
He 10 10 10 10 10 10 10 10 10 10 10 10 10 10 10 10 10 10 10 10 10 10 10 10 10 10 10 10 10 10 10 10 10 10 10 10 10 10 10 10 10 10 10 10 10 10 10
Ny 10 10 10 10 10 10 10 10 10 10 10 10 10 10 10 10 10 10 10 10 10 10 10 10 10 10 10 10 10 10 10 10 10 10 10 10 10 10 10 10 10 10 10 10 10 10 10
Ij 10 10 10 10 10 10 10 10 10 10 10 10 10 10 10 10 10 10 10 10 10 10 10 10 10 10 10 10 10 10 10 10 10 10 10 10 10 10 10 10 10 10 10 10 10 10 10
Mu 10 10 10 10 10 10 10 10 10 10 10 10 10 10 10 10 10 10 10 10 10 10 10 10 10 10 10 10 10 10 10 10 10 10 10 10 10 10 10 10 10 10 10 10 10 10 10

## Sheet: AK2
Sa Ah Ys Bo Th El Qu Ar Ha Fu Gag Gha Ula Ham Hle Hel Nko Isi Inh Mam Ge Ok Mf Go Iz Mp Mn Gug Hi Ndo If Mv Gi Ub Hw Ng Idw Mod Gel Gh Un Ho Hl He Ny Ij Mu
Sa 0 10 0 0 0 0 0 0 10 10 0 1 1 0 1 0 1 0 1 1 0 0 0 0 1 1 0 1 0 0 0 0 10 10 10 10 10 10 10 10 10 10 10 10 10 10 10
Ah 10 10 10 10 10 10 10 10 10 10 10 10 10 10 10 10 10 10 10 10 10 10 10 10 10 10 10 10 10 10 10 10 10 10 10 10 10 10 10 10 10 10 10 10 10 10 10
Ys 0 10 0 0 0 0 0 0 10 10 1 0 0 0 0 1 0 1 0 0 0 0 0 0 0 0 0 0 0 0 0 0 10 10 10 10 10 10 10 10 10 10 10 10 10 10 10
Bo 0 10 0 0 0 0 0 0 10 10 0 0 0 0 0 0 0 0 1 0 0 0 0 0 0 0 1 0 0 0 0 0 10 10 10 10 10 10 10 10 10 10 10 10 10 10 10
Th 0 10 0 0 0 0 0 0 10 10 0 0 0 0 0 1 0 0 0 0 0 0 0 0 0 0 0 0 0 0 0 0 10 10 10 10 10 10 10 10 10 10 10 10 10 10 10
El 0 10 0 0 0 0 0 0 10 10 0 0 0 0 0 0 0 0 0 0 0 0 0 0 0 0 0 0 0 0 0 0 10 10 10 10 10 10 10 10 10 10 10 10 10 10 10
Qu 0 10 0 0 0 0 0 0 10 10 0 0 0 0 0 0 0 0 0 0 0 0 0 0 0 0 0 0 0 0 0 0 10 10 10 10 10 10 10 10 10 10 10 10 10 10 10
Ar 0 10 0 0 0 0 0 0 10 10 0 0 0 0 0 0 0 0 0 0 0 0 0 0 0 0 0 0 0 0 0 0 10 10 10 10 10 10 10 10 10 10 10 10 10 10 10
Ha 10 10 10 10 10 10 10 10 10 10 10 10 10 10 10 10 10 10 10 10 10 10 10 10 10 10 10 10 10 10 10 10 10 10 10 10 10 10 10 10 10 10 10 10 10 10 10
Fu 10 10 10 10 10 10 10 10 10 10 10 10 10 10 10 10 10 10 10 10 10 10 10 10 10 10 10 10 10 10 10 10 10 10 10 10 10 10 10 10 10 10 10 10 10 10 10
Gag 0 10 1 0 0 0 0 0 10 10 0 1 1 0 1 1 1 1 0 0 0 0 0 1 0 0 0 1 0 0 0 0 10 10 10 10 10 10 10 10 10 10 10 10 10 10 10
Gha 1 10 0 0 0 0 0 0 10 10 1 0 0 1 1 1 1 0 0 0 0 0 0 1 1 0 0 1 0 0 0 0 10 10 10 10 10 10 10 10 10 10 10 10 10 10 10
Ula 1 10 0 0 0 0 0 0 10 10 1 0 0 1 1 0 0 0 0 0 0 1 0 1 0 1 0 1 0 0 0 0 10 10 10 10 10 10 10 10 10 10 10 10 10 10 10
Ham 0 10 0 0 0 0 0 0 10 10 0 1 1 0 1 1 1 1 0 1 0 0 0 0 1 0 0 0 1 0 0 0 10 10 10 10 10 10 10 10 10 10 10 10 10 10 10
Hle 1 10 0 0 0 0 0 0 10 10 1 1 1 1 0 1 1 0 0 0 0 0 0 0 0 0 0 0 1 0 0 0 10 10 10 10 10 10 10 10 10 10 10 10 10 10 10
Hel 0 10 1 0 1 0 0 0 10 10 1 1 0 1 1 0 1 1 0 1 0 1 0 1 0 0 0 0 0 0 1 0 10 10 10 10 10 10 10 10 10 10 10 10 10 10 10
Nko 1 10 0 0 0 0 0 0 10 10 1 1 0 1 1 1 0 1 1 0 1 0 0 0 1 0 0 1 1 1 0 0 10 10 10 10 10 10 10 10 10 10 10 10 10 10 10
Isi 0 10 1 0 0 0 0 0 10 10 1 0 0 1 0 1 1 0 1 1 0 0 0 1 1 0 0 0 0 0 1 0 10 10 10 10 10 10 10 10 10 10 10 10 10 10 10
Inh 1 10 0 1 0 0 0 0 10 10 0 0 0 0 0 0 1 1 0 1 1 1 0 0 1 0 0 0 0 0 0 0 10 10 10 10 10 10 10 10 10 10 10 10 10 10 10
Mam 1 10 0 0 0 0 0 0 10 10 0 0 0 1 0 1 0 1 1 0 0 1 0 0 1 1 1 0 0 0 0 1 10 10 10 10 10 10 10 10 10 10 10 10 10 10 10
Ge 0 10 0 0 0 0 0 0 10 10 0 0 0 0 0 0 1 0 1 0 0 1 0 0 0 0 0 1 1 0 0 0 10 10 10 10 10 10 10 10 10 10 10 10 10 10 10
Ok 0 10 0 0 0 0 0 0 10 10 0 0 1 0 0 1 0 0 1 1 1 0 0 0 0 0 0 0 0 1 0 0 10 10 10 10 10 10 10 10 10 10 10 10 10 10 10
Mf 0 10 0 0 0 0 0 0 10 10 0 0 0 0 0 0 0 0 0 0 0 0 0 0 0 0 0 0 0 0 0 0 10 10 10 10 10 10 10 10 10 10 10 10 10 10 10
Go 0 10 0 0 0 0 0 0 10 10 1 1 1 0 0 1 0 1 0 0 0 0 0 0 0 0 0 0 0 1 0 0 10 10 10 10 10 10 10 10 10 10 10 10 10 10 10
Iz 1 10 0 0 0 0 0 0 10 10 0 1 0 1 0 0 1 1 1 1 0 0 0 0 0 0 0 0 1 0 1 0 10 10 10 10 10 10 10 10 10 10 10 10 10 10 10
Mp 1 10 0 0 0 0 0 0 10 10 0 0 1 0 0 0 0 0 0 1 0 0 0 0 0 0 1 0 0 0 0 1 10 10 10 10 10 10 10 10 10 10 10 10 10 10 10
Mn 0 10 0 1 0 0 0 0 10 10 0 0 0 0 0 0 0 0 0 1 0 0 0 0 0 1 0 0 0 0 0 0 10 10 10 10 10 10 10 10 10 10 10 10 10 10 10
Gug 1 10 0 0 0 0 0 0 10 10 1 1 1 0 0 0 1 0 0 0 1 0 0 0 0 0 0 0 0 0 0 0 10 10 10 10 10 10 10 10 10 10 10 10 10 10 10
Hi 0 10 0 0 0 0 0 0 10 10 0 0 0 1 1 0 1 0 0 0 1 0 0 0 1 0 0 0 0 0 0 0 10 10 10 10 10 10 10 10 10 10 10 10 10 10 10
Ndo 0 10 0 0 0 0 0 0 10 10 0 0 0 0 0 0 1 0 0 0 0 1 0 1 0 0 0 0 0 0 0 0 10 10 10 10 10 10 10 10 10 10 10 10 10 10 10
If 0 10 0 0 0 0 0 0 10 10 0 0 0 0 0 1 0 1 0 0 0 0 0 0 1 0 0 0 0 0 0 0 10 10 10 10 10 10 10 10 10 10 10 10 10 10 10
Mv 0 10 0 0 0 0 0 0 10 10 0 0 0 0 0 0 0 0 0 1 0 0 0 0 0 1 0 0 0 0 0 0 10 10 10 10 10 10 10 10 10 10 10 10 10 10 10
Gi 10 10 10 10 10 10 10 10 10 10 10 10 10 10 10 10 10 10 10 10 10 10 10 10 10 10 10 10 10 10 10 10 10 10 10 10 10 10 10 10 10 10 10 10 10 10 10
Ub 10 10 10 10 10 10 10 10 10 10 10 10 10 10 10 10 10 10 10 10 10 10 10 10 10 10 10 10 10 10 10 10 10 10 10 10 10 10 10 10 10 10 10 10 10 10 10
Hw 10 10 10 10 10 10 10 10 10 10 10 10 10 10 10 10 10 10 10 10 10 10 10 10 10 10 10 10 10 10 10 10 10 10 10 10 10 10 10 10 10 10 10 10 10 10 10
Ng 10 10 10 10 10 10 10 10 10 10 10 10 10 10 10 10 10 10 10 10 10 10 10 10 10 10 10 10 10 10 10 10 10 10 10 10 10 10 10 10 10 10 10 10 10 10 10
Idw 10 10 10 10 10 10 10 10 10 10 10 10 10 10 10 10 10 10 10 10 10 10 10 10 10 10 10 10 10 10 10 10 10 10 10 10 10 10 10 10 10 10 10 10 10 10 10
Mod 10 10 10 10 10 10 10 10 10 10 10 10 10 10 10 10 10 10 10 10 10 10 10 10 10 10 10 10 10 10 10 10 10 10 10 10 10 10 10 10 10 10 10 10 10 10 10
Gel 10 10 10 10 10 10 10 10 10 10 10 10 10 10 10 10 10 10 10 10 10 10 10 10 10 10 10 10 10 10 10 10 10 10 10 10 10 10 10 10 10 10 10 10 10 10 10
Gh 10 10 10 10 10 10 10 10 10 10 10 10 10 10 10 10 10 10 10 10 10 10 10 10 10 10 10 10 10 10 10 10 10 10 10 10 10 10 10 10 10 10 10 10 10 10 10
Un 10 10 10 10 10 10 10 10 10 10 10 10 10 10 10 10 10 10 10 10 10 10 10 10 10 10 10 10 10 10 10 10 10 10 10 10 10 10 10 10 10 10 10 10 10 10 10
Ho 10 10 10 10 10 10 10 10 10 10 10 10 10 10 10 10 10 10 10 10 10 10 10 10 10 10 10 10 10 10 10 10 10 10 10 10 10 10 10 10 10 10 10 10 10 10 10
Hl 10 10 10 10 10 10 10 10 10 10 10 10 10 10 10 10 10 10 10 10 10 10 10 10 10 10 10 10 10 10 10 10 10 10 10 10 10 10 10 10 10 10 10 10 10 10 10
He 10 10 10 10 10 10 10 10 10 10 10 10 10 10 10 10 10 10 10 10 10 10 10 10 10 10 10 10 10 10 10 10 10 10 10 10 10 10 10 10 10 10 10 10 10 10 10
Ny 10 10 10 10 10 10 10 10 10 10 10 10 10 10 10 10 10 10 10 10 10 10 10 10 10 10 10 10 10 10 10 10 10 10 10 10 10 10 10 10 10 10 10 10 10 10 10
Ij 10 10 10 10 10 10 10 10 10 10 10 10 10 10 10 10 10 10 10 10 10 10 10 10 10 10 10 10 10 10 10 10 10 10 10 10 10 10 10 10 10 10 10 10 10 10 10
Mu 10 10 10 10 10 10 10 10 10 10 10 10 10 10 10 10 10 10 10 10 10 10 10 10 10 10 10 10 10 10 10 10 10 10 10 10 10 10 10 10 10 10 10 10 10 10 10

## Sheet: AK3
Sa Ah Ys Bo Th El Qu Ar Ha Fu Gag Gha Ula Ham Hle Hel Nko Isi Inh Mam Ge Ok Mf Go Iz Mp Mn Gug Hi Ndo If Mv Gi Ub Hw Ng Idw Mod Gel Gh Un Ho Hl He Ny Ij Mu
Sa 0 10 0 0 0 0 0 0 10 10 1 1 0 0 1 1 1 0 1 1 10 1 10 0 0 0 1 1 0 0 1 0 10 10 10 10 10 10 10 10 10 10 10 10 10 10 10
Ah 10 10 10 10 10 10 10 10 10 10 10 10 10 10 10 10 10 10 10 10 10 10 10 10 10 10 10 10 10 10 10 10 10 10 10 10 10 10 10 10 10 10 10 10 10 10 10
Ys 0 10 0 0 0 1 0 0 10 10 0 0 1 0 0 1 0 0 0 1 10 0 10 1 0 0 1 0 0 0 0 0 10 10 10 10 10 10 10 10 10 10 10 10 10 10 10
Bo 0 10 0 0 0 1 0 0 10 10 0 1 0 0 0 0 0 1 1 0 10 1 10 1 1 0 0 1 1 0 1 0 10 10 10 10 10 10 10 10 10 10 10 10 10 10 10
Th 0 10 0 0 0 0 0 1 10 10 0 0 0 0 0 1 1 1 0 0 10 0 10 0 0 0 0 0 0 1 0 0 10 10 10 10 10 10 10 10 10 10 10 10 10 10 10
El 0 10 1 1 0 0 0 0 10 10 0 0 1 0 0 1 0 1 0 1 10 1 10 1 0 0 0 1 0 1 0 1 10 10 10 10 10 10 10 10 10 10 10 10 10 10 10
Qu 0 10 0 0 0 0 0 0 10 10 0 0 0 0 0 0 0 0 0 0 10 0 10 0 0 0 0 0 0 0 0 0 10 10 10 10 10 10 10 10 10 10 10 10 10 10 10
Ar 0 10 0 0 1 0 0 0 10 10 0 0 0 0 0 0 0 0 0 0 10 0 10 0 0 0 0 0 0 0 0 0 10 10 10 10 10 10 10 10 10 10 10 10 10 10 10
Ha 10 10 10 10 10 10 10 10 10 10 10 10 10 10 10 10 10 10 10 10 10 10 10 10 10 10 10 10 10 10 10 10 10 10 10 10 10 10 10 10 10 10 10 10 10 10 10
Fu 10 10 10 10 10 10 10 10 10 10 10 10 10 10 10 10 10 10 10 10 10 10 10 10 10 10 10 10 10 10 10 10 10 10 10 10 10 10 10 10 10 10 10 10 10 10 10
Gag 1 10 0 0 0 0 0 0 10 10 0 1 1 1 0 1 1 1 1 0 10 1 10 0 1 0 0 1 0 0 0 0 10 10 10 10 10 10 10 10 10 10 10 10 10 10 10
Gha 1 10 0 1 0 0 0 0 10 10 1 0 0 0 1 0 1 1 1 1 10 1 10 1 0 0 0 1 0 0 0 0 10 10 10 10 10 10 10 10 10 10 10 10 10 10 10
Ula 0 10 1 0 0 1 0 0 10 10 1 0 0 1 1 0 1 0 1 0 10 1 10 0 0 0 0 0 0 0 0 0 10 10 10 10 10 10 10 10 10 10 10 10 10 10 10
Ham 0 10 0 0 0 0 0 0 10 10 1 0 1 0 1 1 1 1 1 1 10 0 10 0 1 0 0 0 1 1 0 0 10 10 10 10 10 10 10 10 10 10 10 10 10 10 10
Hle 1 10 0 0 0 0 0 0 10 10 0 1 1 1 0 1 1 1 0 1 10 0 10 0 1 0 0 1 0 1 1 0 10 10 10 10 10 10 10 10 10 10 10 10 10 10 10
Hel 1 10 1 0 1 1 0 0 10 10 1 0 0 1 1 0 1 1 1 1 10 1 10 0 0 0 0 1 1 1 0 1 10 10 10 10 10 10 10 10 10 10 10 10 10 10 10
Nko 1 10 0 0 1 0 0 0 10 10 1 1 1 1 1 1 0 1 0 0 10 1 10 1 1 1 0 1 0 1 0 1 10 10 10 10 10 10 10 10 10 10 10 10 10 10 10
Isi 0 10 0 1 1 1 0 0 10 10 1 1 0 1 1 1 1 0 1 0 10 1 10 0 1 0 0 0 0 1 1 0 10 10 10 10 10 10 10 10 10 10 10 10 10 10 10
Inh 1 10 0 1 0 0 0 0 10 10 1 1 1 1 0 1 0 1 0 1 10 1 10 0 1 0 1 1 1 0 1 1 10 10 10 10 10 10 10 10 10 10 10 10 10 10 10
Mam 1 10 1 0 0 1 0 0 10 10 0 1 0 1 1 1 0 0 1 0 10 0 10 1 1 1 1 1 0 0 0 1 10 10 10 10 10 10 10 10 10 10 10 10 10 10 10
Ge 10 10 10 10 10 10 10 10 10 10 10 10 10 10 10 10 10 10 10 10 10 10 10 10 10 10 10 10 10 10 10 10 10 10 10 10 10 10 10 10 10 10 10 10 10 10 10
Ok 1 10 0 1 0 1 0 0 10 10 1 1 1 0 0 1 1 1 1 0 10 0 10 1 0 0 1 0 1 0 1 0 10 10 10 10 10 10 10 10 10 10 10 10 10 10 10
Mf 10 10 10 10 10 10 10 10 10 10 10 10 10 10 10 10 10 10 10 10 10 10 10 10 10 10 10 10 10 10 10 10 10 10 10 10 10 10 10 10 10 10 10 10 10 10 10
Go 0 10 1 1 0 1 0 0 10 10 0 1 0 0 0 0 1 0 0 1 10 1 10 0 1 1 0 0 0 0 1 1 10 10 10 10 10 10 10 10 10 10 10 10 10 10 10
Iz 0 10 0 1 0 0 0 0 10 10 1 0 0 1 1 0 1 1 1 1 10 0 10 1 0 0 0 0 1 0 1 0 10 10 10 10 10 10 10 10 10 10 10 10 10 10 10
Mp 0 10 0 0 0 0 0 0 10 10 0 0 0 0 0 0 1 0 0 1 10 0 10 1 0 0 0 1 1 0 0 0 10 10 10 10 10 10 10 10 10 10 10 10 10 10 10
Mn 1 10 1 0 0 0 0 0 10 10 0 0 0 0 0 0 0 0 1 1 10 1 10 0 0 0 0 0 1 0 1 1 10 10 10 10 10 10 10 10 10 10 10 10 10 10 10
Gug 1 10 0 1 0 1 0 0 10 10 1 1 0 0 1 1 1 0 1 1 10 0 10 0 0 1 0 0 1 0 0 0 10 10 10 10 10 10 10 10 10 10 10 10 10 10 10
Hi 0 10 0 1 0 0 0 0 10 10 0 0 0 1 0 1 0 0 1 0 10 1 10 0 1 1 1 1 0 1 1 0 10 10 10 10 10 10 10 10 10 10 10 10 10 10 10
Ndo 0 10 0 0 1 1 0 0 10 10 0 0 0 1 1 1 1 1 0 0 10 0 10 0 0 0 0 0 1 0 1 0 10 10 10 10 10 10 10 10 10 10 10 10 10 10 10
If 1 10 0 1 0 0 0 0 10 10 0 0 0 0 1 0 0 1 1 0 10 1 10 1 1 0 1 0 1 1 0 0 10 10 10 10 10 10 10 10 10 10 10 10 10 10 10
Mv 0 10 0 0 0 1 0 0 10 10 0 0 0 0 0 1 1 0 1 1 10 0 10 1 0 0 1 0 0 0 0 0 10 10 10 10 10 10 10 10 10 10 10 10 10 10 10
Gi 10 10 10 10 10 10 10 10 10 10 10 10 10 10 10 10 10 10 10 10 10 10 10 10 10 10 10 10 10 10 10 10 10 10 10 10 10 10 10 10 10 10 10 10 10 10 10
Ub 10 10 10 10 10 10 10 10 10 10 10 10 10 10 10 10 10 10 10 10 10 10 10 10 10 10 10 10 10 10 10 10 10 10 10 10 10 10 10 10 10 10 10 10 10 10 10
Hw 10 10 10 10 10 10 10 10 10 10 10 10 10 10 10 10 10 10 10 10 10 10 10 10 10 10 10 10 10 10 10 10 10 10 10 10 10 10 10 10 10 10 10 10 10 10 10
Ng 10 10 10 10 10 10 10 10 10 10 10 10 10 10 10 10 10 10 10 10 10 10 10 10 10 10 10 10 10 10 10 10 10 10 10 10 10 10 10 10 10 10 10 10 10 10 10
Idw 10 10 10 10 10 10 10 10 10 10 10 10 10 10 10 10 10 10 10 10 10 10 10 10 10 10 10 10 10 10 10 10 10 10 10 10 10 10 10 10 10 10 10 10 10 10 10
Mod 10 10 10 10 10 10 10 10 10 10 10 10 10 10 10 10 10 10 10 10 10 10 10 10 10 10 10 10 10 10 10 10 10 10 10 10 10 10 10 10 10 10 10 10 10 10 10
Gel 10 10 10 10 10 10 10 10 10 10 10 10 10 10 10 10 10 10 10 10 10 10 10 10 10 10 10 10 10 10 10 10 10 10 10 10 10 10 10 10 10 10 10 10 10 10 10
Gh 10 10 10 10 10 10 10 10 10 10 10 10 10 10 10 10 10 10 10 10 10 10 10 10 10 10 10 10 10 10 10 10 10 10 10 10 10 10 10 10 10 10 10 10 10 10 10
Un 10 10 10 10 10 10 10 10 10 10 10 10 10 10 10 10 10 10 10 10 10 10 10 10 10 10 10 10 10 10 10 10 10 10 10 10 10 10 10 10 10 10 10 10 10 10 10
Ho 10 10 10 10 10 10 10 10 10 10 10 10 10 10 10 10 10 10 10 10 10 10 10 10 10 10 10 10 10 10 10 10 10 10 10 10 10 10 10 10 10 10 10 10 10 10 10
Hl 10 10 10 10 10 10 10 10 10 10 10 10 10 10 10 10 10 10 10 10 10 10 10 10 10 10 10 10 10 10 10 10 10 10 10 10 10 10 10 10 10 10 10 10 10 10 10
He 10 10 10 10 10 10 10 10 10 10 10 10 10 10 10 10 10 10 10 10 10 10 10 10 10 10 10 10 10 10 10 10 10 10 10 10 10 10 10 10 10 10 10 10 10 10 10
Ny 10 10 10 10 10 10 10 10 10 10 10 10 10 10 10 10 10 10 10 10 10 10 10 10 10 10 10 10 10 10 10 10 10 10 10 10 10 10 10 10 10 10 10 10 10 10 10
Ij 10 10 10 10 10 10 10 10 10 10 10 10 10 10 10 10 10 10 10 10 10 10 10 10 10 10 10 10 10 10 10 10 10 10 10 10 10 10 10 10 10 10 10 10 10 10 10
Mu 10 10 10 10 10 10 10 10 10 10 10 10 10 10 10 10 10 10 10 10 10 10 10 10 10 10 10 10 10 10 10 10 10 10 10 10 10 10 10 10 10 10 10 10 10 10 10

## Sheet: AK4
Sa Ah Ys Bo Th El Qu Ar Ha Fu Gag Gha Ula Ham Hle Hel Nko Isi Inh Mam Ge Ok Mf Go Iz Mp Mn Gug Hi Ndo If Mv Gi Ub Hw Ng Idw Mod Gel Gh Un Ho Hl He Ny Ij Mu
Sa 0 10 0 0 0 1 10 10 10 10 1 0 0 0 0 0 1 0 0 0 10 0 10 0 0 1 0 0 0 0 0 0 0 0 0 0 0 0 10 10 10 10 10 10 10 10 10
Ah 10 10 10 10 10 10 10 10 10 10 10 10 10 10 10 10 10 10 10 10 10 10 10 10 10 10 10 10 10 10 10 10 10 10 10 10 10 10 10 10 10 10 10 10 10 10 10
Ys 0 10 0 0 0 0 10 10 10 10 0 0 0 0 1 0 0 0 0 0 10 0 10 0 0 1 0 0 0 0 0 1 0 0 0 0 1 0 10 10 10 10 10 10 10 10 10
Bo 0 10 0 0 0 0 10 10 10 10 0 0 0 0 0 0 0 0 1 1 10 1 10 0 0 0 1 0 0 0 0 1 0 0 0 0 0 0 10 10 10 10 10 10 10 10 10
Th 0 10 0 0 0 0 10 10 10 10 0 0 0 0 0 0 0 0 0 0 10 0 10 0 0 0 0 0 0 0 0 0 0 0 0 0 0 0 10 10 10 10 10 10 10 10 10
El 1 10 0 0 0 0 10 10 10 10 0 0 0 0 0 0 0 0 1 0 10 0 10 0 0 0 1 0 0 0 0 0 0 0 0 0 0 0 10 10 10 10 10 10 10 10 10
Qu 10 10 10 10 10 10 10 10 10 10 10 10 10 10 10 10 10 10 10 10 10 10 10 10 10 10 10 10 10 10 10 10 10 10 10 10 10 10 10 10 10 10 10 10 10 10 10
Ar 10 10 10 10 10 10 10 10 10 10 10 10 10 10 10 10 10 10 10 10 10 10 10 10 10 10 10 10 10 10 10 10 10 10 10 10 10 10 10 10 10 10 10 10 10 10 10
Ha 10 10 10 10 10 10 10 10 10 10 10 10 10 10 10 10 10 10 10 10 10 10 10 10 10 10 10 10 10 10 10 10 10 10 10 10 10 10 10 10 10 10 10 10 10 10 10
Fu 10 10 10 10 10 10 10 10 10 10 10 10 10 10 10 10 10 10 10 10 10 10 10 10 10 10 10 10 10 10 10 10 10 10 10 10 10 10 10 10 10 10 10 10 10 10 10
Gag 1 10 0 0 0 0 10 10 10 10 0 0 1 0 1 0 0 0 0 0 10 0 10 0 1 0 0 1 0 0 0 0 1 0 0 0 0 0 10 10 10 10 10 10 10 10 10
Gha 0 10 0 0 0 0 10 10 10 10 0 0 0 0 0 0 0 0 0 0 10 0 10 0 0 0 0 1 0 0 0 0 1 1 0 0 0 0 10 10 10 10 10 10 10 10 10
Ula 0 10 0 0 0 0 10 10 10 10 1 0 0 1 0 0 0 0 0 1 10 0 10 0 0 1 0 0 1 0 0 0 0 0 1 0 0 0 10 10 10 10 10 10 10 10 10
Ham 0 10 0 0 0 0 10 10 10 10 0 0 1 0 1 0 1 1 1 0 10 0 10 0 0 1 0 1 0 1 0 0 0 0 0 1 0 0 10 10 10 10 10 10 10 10 10
Hle 0 10 1 0 0 0 10 10 10 10 1 0 0 1 0 0 0 0 1 0 10 1 10 0 1 0 0 0 0 0 1 0 0 0 0 0 1 0 10 10 10 10 10 10 10 10 10
Hel 0 10 0 0 0 0 10 10 10 10 0 0 0 0 0 0 0 0 0 1 10 0 10 0 0 0 1 0 0 0 0 1 0 0 0 0 0 1 10 10 10 10 10 10 10 10 10
Nko 1 10 0 0 0 0 10 10 10 10 0 0 0 1 0 0 0 1 0 0 10 0 10 0 0 1 1 1 0 1 0 1 0 0 0 0 0 0 10 10 10 10 10 10 10 10 10
Isi 0 10 0 0 0 0 10 10 10 10 0 0 0 1 0 0 1 0 1 0 10 0 10 1 0 0 0 1 1 0 1 0 0 0 0 0 0 0 10 10 10 10 10 10 10 10 10
Inh 0 10 0 1 0 1 10 10 10 10 0 0 0 1 1 0 0 1 0 0 10 0 10 0 1 1 0 0 0 1 0 0 1 1 0 0 1 0 10 10 10 10 10 10 10 10 10
Mam 0 10 0 1 0 0 10 10 10 10 0 0 1 0 0 1 0 0 0 0 10 0 10 0 1 1 0 0 0 1 0 0 0 0 0 0 0 0 10 10 10 10 10 10 10 10 10
Ge 10 10 10 10 10 10 10 10 10 10 10 10 10 10 10 10 10 10 10 10 10 10 10 10 10 10 10 10 10 10 10 10 10 10 10 10 10 10 10 10 10 10 10 10 10 10 10
Ok 0 10 0 1 0 0 10 10 10 10 0 0 0 0 1 0 0 0 0 0 10 0 10 0 0 0 1 0 0 0 1 0 0 0 0 0 0 0 10 10 10 10 10 10 10 10 10
Mf 10 10 10 10 10 10 10 10 10 10 10 10 10 10 10 10 10 10 10 10 10 10 10 10 10 10 10 10 10 10 10 10 10 10 10 10 10 10 10 10 10 10 10 10 10 10 10
Go 0 10 0 0 0 0 10 10 10 10 0 0 0 0 0 0 0 1 0 0 10 0 10 0 0 0 0 0 0 0 0 0 0 0 0 0 0 0 10 10 10 10 10 10 10 10 10
Iz 0 10 0 0 0 0 10 10 10 10 1 0 0 0 1 0 0 0 1 1 10 0 10 0 0 0 0 1 0 0 0 0 1 0 0 0 0 0 10 10 10 10 10 10 10 10 10
Mp 1 10 1 0 0 0 10 10 10 10 0 0 1 1 0 0 1 0 1 1 10 0 10 0 0 0 0 1 1 1 1 0 1 0 0 0 0 0 10 10 10 10 10 10 10 10 10
Mn 0 10 0 1 0 1 10 10 10 10 0 0 0 0 0 1 1 0 0 0 10 1 10 0 0 0 0 0 0 1 0 0 0 0 0 0 0 0 10 10 10 10 10 10 10 10 10
Gug 0 10 0 0 0 0 10 10 10 10 1 1 0 1 0 0 1 1 0 0 10 0 10 0 1 1 0 0 0 1 0 0 1 0 0 0 0 0 10 10 10 10 10 10 10 10 10
Hi 0 10 0 0 0 0 10 10 10 10 0 0 1 0 0 0 0 1 0 0 10 0 10 0 0 1 0 0 0 0 0 0 1 0 0 0 0 0 10 10 10 10 10 10 10 10 10
Ndo 0 10 0 0 0 0 10 10 10 10 0 0 0 1 0 0 1 0 1 1 10 0 10 0 0 1 1 1 0 0 0 0 0 0 0 0 0 0 10 10 10 10 10 10 10 10 10
If 0 10 0 0 0 0 10 10 10 10 0 0 0 0 1 0 0 1 0 0 10 1 10 0 0 1 0 0 0 0 0 0 0 0 1 0 0 0 10 10 10 10 10 10 10 10 10
Mv 0 10 1 1 0 0 10 10 10 10 0 0 0 0 0 1 1 0 0 0 10 0 10 0 0 0 0 0 0 0 0 0 0 0 0 0 0 0 10 10 10 10 10 10 10 10 10
Gi 0 10 0 0 0 0 10 10 10 10 1 1 0 0 0 0 0 0 1 0 10 0 10 0 1 1 0 1 1 0 0 0 0 0 0 0 0 0 10 10 10 10 10 10 10 10 10
Ub 0 10 0 0 0 0 10 10 10 10 0 1 0 0 0 0 0 0 1 0 10 0 10 0 0 0 0 0 0 0 0 0 0 0 0 0 0 0 10 10 10 10 10 10 10 10 10
Hw 0 10 0 0 0 0 10 10 10 10 0 0 1 0 0 0 0 0 0 0 10 0 10 0 0 0 0 0 0 0 1 0 0 0 0 0 0 0 10 10 10 10 10 10 10 10 10
Ng 0 10 0 0 0 0 10 10 10 10 0 0 0 1 0 0 0 0 0 0 10 0 10 0 0 0 0 0 0 0 0 0 0 0 0 0 0 0 10 10 10 10 10 10 10 10 10
Idw 0 10 1 0 0 0 10 10 10 10 0 0 0 0 1 0 0 0 1 0 10 0 10 0 0 0 0 0 0 0 0 0 0 0 0 0 0 0 10 10 10 10 10 10 10 10 10
Mod 0 10 0 0 0 0 10 10 10 10 0 0 0 0 0 1 0 0 0 0 10 0 10 0 0 0 0 0 0 0 0 0 0 0 0 0 0 0 10 10 10 10 10 10 10 10 10
Gel 10 10 10 10 10 10 10 10 10 10 10 10 10 10 10 10 10 10 10 10 10 10 10 10 10 10 10 10 10 10 10 10 10 10 10 10 10 10 10 10 10 10 10 10 10 10 10
Gh 10 10 10 10 10 10 10 10 10 10 10 10 10 10 10 10 10 10 10 10 10 10 10 10 10 10 10 10 10 10 10 10 10 10 10 10 10 10 10 10 10 10 10 10 10 10 10
Un 10 10 10 10 10 10 10 10 10 10 10 10 10 10 10 10 10 10 10 10 10 10 10 10 10 10 10 10 10 10 10 10 10 10 10 10 10 10 10 10 10 10 10 10 10 10 10
Ho 10 10 10 10 10 10 10 10 10 10 10 10 10 10 10 10 10 10 10 10 10 10 10 10 10 10 10 10 10 10 10 10 10 10 10 10 10 10 10 10 10 10 10 10 10 10 10
Hl 10 10 10 10 10 10 10 10 10 10 10 10 10 10 10 10 10 10 10 10 10 10 10 10 10 10 10 10 10 10 10 10 10 10 10 10 10 10 10 10 10 10 10 10 10 10 10
He 10 10 10 10 10 10 10 10 10 10 10 10 10 10 10 10 10 10 10 10 10 10 10 10 10 10 10 10 10 10 10 10 10 10 10 10 10 10 10 10 10 10 10 10 10 10 10
Ny 10 10 10 10 10 10 10 10 10 10 10 10 10 10 10 10 10 10 10 10 10 10 10 10 10 10 10 10 10 10 10 10 10 10 10 10 10 10 10 10 10 10 10 10 10 10 10
Ij 10 10 10 10 10 10 10 10 10 10 10 10 10 10 10 10 10 10 10 10 10 10 10 10 10 10 10 10 10 10 10 10 10 10 10 10 10 10 10 10 10 10 10 10 10 10 10
Mu 10 10 10 10 10 10 10 10 10 10 10 10 10 10 10 10 10 10 10 10 10 10 10 10 10 10 10 10 10 10 10 10 10 10 10 10 10 10 10 10 10 10 10 10 10 10 10

## Sheet: AK5
Sa Ah Ys Bo Th El Qu Ar Ha Fu Gag Gha Ula Ham Hle Hel Nko Isi Inh Mam Ge Ok Mf Go Iz Mp Mn Gug Hi Ndo If Mv Gi Ub Hw Ng Idw Mod Gel Gh Un Ho Hl He Ny Ij Mu
Sa 10 10 10 10 10 10 10 10 10 10 10 10 10 10 10 10 10 10 10 10 10 10 10 10 10 10 10 10 10 10 10 10 10 10 10 10 10 10 10 10 10 10 10 10 10 10 10
Ah 10 10 10 10 10 10 10 10 10 10 10 10 10 10 10 10 10 10 10 10 10 10 10 10 10 10 10 10 10 10 10 10 10 10 10 10 10 10 10 10 10 10 10 10 10 10 10
Ys 10 10 0 0 0 0 0 10 10 10 0 0 0 0 0 0 0 0 0 1 10 0 10 0 0 0 0 0 0 0 0 0 0 0 0 0 0 10 10 10 10 10 10 10 10 10 10
Bo 10 10 0 0 0 0 0 10 10 10 0 0 0 0 0 0 0 0 0 0 10 0 10 0 0 0 0 0 0 0 0 0 1 0 0 0 0 10 10 10 10 10 10 10 10 10 10
Th 10 10 0 0 0 0 0 10 10 10 0 0 0 0 0 0 0 0 0 0 10 0 10 0 0 0 0 0 0 0 0 0 0 0 0 0 0 10 10 10 10 10 10 10 10 10 10
El 10 10 0 0 0 0 0 10 10 10 0 0 0 0 0 0 0 0 1 0 10 0 10 0 0 0 0 0 0 0 0 0 0 0 0 0 0 10 10 10 10 10 10 10 10 10 10
Qu 10 10 0 0 0 0 0 10 10 10 0 0 0 0 0 0 0 0 0 0 10 0 10 0 0 0 0 0 0 0 0 0 0 0 0 0 0 10 10 10 10 10 10 10 10 10 10
Ar 10 10 10 10 10 10 10 10 10 10 10 10 10 10 10 10 10 10 10 10 10 10 10 10 10 10 10 10 10 10 10 10 10 10 10 10 10 10 10 10 10 10 10 10 10 10 10
Ha 10 10 10 10 10 10 10 10 10 10 10 10 10 10 10 10 10 10 10 10 10 10 10 10 10 10 10 10 10 10 10 10 10 10 10 10 10 10 10 10 10 10 10 10 10 10 10
Fu 10 10 10 10 10 10 10 10 10 10 10 10 10 10 10 10 10 10 10 10 10 10 10 10 10 10 10 10 10 10 10 10 10 10 10 10 10 10 10 10 10 10 10 10 10 10 10
Gag 10 10 0 0 0 0 0 10 10 10 0 1 0 0 0 0 0 0 1 0 10 0 10 0 1 0 0 1 0 0 0 0 1 0 0 0 0 10 10 10 10 10 10 10 10 10 10
Gha 10 10 0 0 0 0 0 10 10 10 1 0 1 0 1 0 1 0 1 0 10 0 10 0 0 0 0 0 0 0 0 0 0 1 0 0 0 10 10 10 10 10 10 10 10 10 10
Ula 10 10 0 0 0 0 0 10 10 10 0 1 0 0 0 0 0 0 0 0 10 0 10 0 0 0 0 0 0 1 0 0 0 0 0 0 0 10 10 10 10 10 10 10 10 10 10
Ham 10 10 0 0 0 0 0 10 10 10 0 0 0 0 1 1 0 0 1 1 10 0 10 0 1 0 0 1 1 1 0 0 0 0 0 1 0 10 10 10 10 10 10 10 10 10 10
Hle 10 10 0 0 0 0 0 10 10 10 0 1 0 1 0 1 0 0 0 1 10 1 10 0 0 0 0 0 0 0 1 0 0 0 0 0 1 10 10 10 10 10 10 10 10 10 10
Hel 10 10 0 0 0 0 0 10 10 10 0 0 0 1 1 0 0 0 0 0 10 0 10 0 0 0 0 0 0 0 0 1 0 0 0 0 0 10 10 10 10 10 10 10 10 10 10
Nko 10 10 0 0 0 0 0 10 10 10 0 1 0 0 0 0 0 0 1 0 10 0 10 1 0 0 0 0 0 0 0 0 0 0 0 0 0 10 10 10 10 10 10 10 10 10 10
Isi 10 10 0 0 0 0 0 10 10 10 0 0 0 0 0 0 0 0 1 0 10 0 10 0 0 0 0 0 0 1 0 0 0 0 0 0 0 10 10 10 10 10 10 10 10 10 10
Inh 10 10 0 0 0 1 0 10 10 10 1 1 0 1 0 0 1 1 0 1 10 0 10 0 1 1 0 0 1 1 0 0 1 0 0 0 0 10 10 10 10 10 10 10 10 10 10
Mam 10 10 1 0 0 0 0 10 10 10 0 0 0 1 1 0 0 0 1 0 10 0 10 0 0 1 0 0 0 0 0 0 0 0 1 0 0 10 10 10 10 10 10 10 10 10 10
Ge 10 10 10 10 10 10 10 10 10 10 10 10 10 10 10 10 10 10 10 10 10 10 10 10 10 10 10 10 10 10 10 10 10 10 10 10 10 10 10 10 10 10 10 10 10 10 10
Ok 10 10 0 0 0 0 0 10 10 10 0 0 0 0 1 0 0 0 0 0 10 0 10 0 0 0 0 0 0 0 1 0 0 0 0 0 0 10 10 10 10 10 10 10 10 10 10
Mf 10 10 10 10 10 10 10 10 10 10 10 10 10 10 10 10 10 10 10 10 10 10 10 10 10 10 10 10 10 10 10 10 10 10 10 10 10 10 10 10 10 10 10 10 10 10 10
Go 10 10 0 0 0 0 0 10 10 10 0 0 0 0 0 0 1 0 0 0 10 0 10 0 0 0 1 0 0 0 0 0 0 0 0 0 0 10 10 10 10 10 10 10 10 10 10
Iz 10 10 0 0 0 0 0 10 10 10 1 0 0 1 0 0 0 0 1 0 10 0 10 0 0 1 0 0 0 0 0 0 1 0 0 0 1 10 10 10 10 10 10 10 10 10 10
Mp 10 10 0 0 0 0 0 10 10 10 0 0 0 0 0 0 0 0 1 1 10 0 10 0 1 0 0 1 0 1 0 1 0 0 0 0 0 10 10 10 10 10 10 10 10 10 10
Mn 10 10 0 0 0 0 0 10 10 10 0 0 0 0 0 0 0 0 0 0 10 0 10 1 0 0 0 0 0 0 0 0 0 0 0 1 0 10 10 10 10 10 10 10 10 10 10
Gug 10 10 0 0 0 0 0 10 10 10 1 0 0 1 0 0 0 0 0 0 10 0 10 0 0 1 0 0 0 1 0 0 0 0 0 0 1 10 10 10 10 10 10 10 10 10 10
Hi 10 10 0 0 0 0 0 10 10 10 0 0 0 1 0 0 0 0 1 0 10 0 10 0 0 0 0 0 0 0 0 0 0 0 0 0 0 10 10 10 10 10 10 10 10 10 10
Ndo 10 10 0 0 0 0 0 10 10 10 0 0 1 1 0 0 0 1 1 0 10 0 10 0 0 1 0 1 0 0 1 0 1 0 0 0 0 10 10 10 10 10 10 10 10 10 10
If 10 10 0 0 0 0 0 10 10 10 0 0 0 0 1 0 0 0 0 0 10 1 10 0 0 0 0 0 0 1 0 0 0 0 0 0 1 10 10 10 10 10 10 10 10 10 10
Mv 10 10 0 0 0 0 0 10 10 10 0 0 0 0 0 1 0 0 0 0 10 0 10 0 0 1 0 0 0 0 0 0 0 0 0 0 0 10 10 10 10 10 10 10 10 10 10
Gi 10 10 0 1 0 0 0 10 10 10 1 0 0 0 0 0 0 0 1 0 10 0 10 0 1 0 0 0 0 1 0 0 0 0 0 0 0 10 10 10 10 10 10 10 10 10 10
Ub 10 10 0 0 0 0 0 10 10 10 0 1 0 0 0 0 0 0 0 0 10 0 10 0 0 0 0 0 0 0 0 0 0 0 0 0 0 10 10 10 10 10 10 10 10 10 10
Hw 10 10 0 0 0 0 0 10 10 10 0 0 0 0 0 0 0 0 0 1 10 0 10 0 0 0 0 0 0 0 0 0 0 0 0 0 0 10 10 10 10 10 10 10 10 10 10
Ng 10 10 0 0 0 0 0 10 10 10 0 0 0 1 0 0 0 0 0 0 10 0 10 0 0 0 1 0 0 0 0 0 0 0 0 0 0 10 10 10 10 10 10 10 10 10 10
Idw 10 10 0 0 0 0 0 10 10 10 0 0 0 0 1 0 0 0 0 0 10 0 10 0 1 0 0 1 0 0 1 0 0 0 0 0 0 10 10 10 10 10 10 10 10 10 10
Mod 10 10 10 10 10 10 10 10 10 10 10 10 10 10 10 10 10 10 10 10 10 10 10 10 10 10 10 10 10 10 10 10 10 10 10 10 10 10 10 10 10 10 10 10 10 10 10
Gel 10 10 10 10 10 10 10 10 10 10 10 10 10 10 10 10 10 10 10 10 10 10 10 10 10 10 10 10 10 10 10 10 10 10 10 10 10 10 10 10 10 10 10 10 10 10 10
Gh 10 10 10 10 10 10 10 10 10 10 10 10 10 10 10 10 10 10 10 10 10 10 10 10 10 10 10 10 10 10 10 10 10 10 10 10 10 10 10 10 10 10 10 10 10 10 10
Un 10 10 10 10 10 10 10 10 10 10 10 10 10 10 10 10 10 10 10 10 10 10 10 10 10 10 10 10 10 10 10 10 10 10 10 10 10 10 10 10 10 10 10 10 10 10 10
Ho 10 10 10 10 10 10 10 10 10 10 10 10 10 10 10 10 10 10 10 10 10 10 10 10 10 10 10 10 10 10 10 10 10 10 10 10 10 10 10 10 10 10 10 10 10 10 10
Hl 10 10 10 10 10 10 10 10 10 10 10 10 10 10 10 10 10 10 10 10 10 10 10 10 10 10 10 10 10 10 10 10 10 10 10 10 10 10 10 10 10 10 10 10 10 10 10
He 10 10 10 10 10 10 10 10 10 10 10 10 10 10 10 10 10 10 10 10 10 10 10 10 10 10 10 10 10 10 10 10 10 10 10 10 10 10 10 10 10 10 10 10 10 10 10
Ny 10 10 10 10 10 10 10 10 10 10 10 10 10 10 10 10 10 10 10 10 10 10 10 10 10 10 10 10 10 10 10 10 10 10 10 10 10 10 10 10 10 10 10 10 10 10 10
Ij 10 10 10 10 10 10 10 10 10 10 10 10 10 10 10 10 10 10 10 10 10 10 10 10 10 10 10 10 10 10 10 10 10 10 10 10 10 10 10 10 10 10 10 10 10 10 10
Mu 10 10 10 10 10 10 10 10 10 10 10 10 10 10 10 10 10 10 10 10 10 10 10 10 10 10 10 10 10 10 10 10 10 10 10 10 10 10 10 10 10 10 10 10 10 10 10

## Sheet: AK6
Sa Ah Ys Bo Th El Qu Ar Ha Fu Gag Gha Ula Ham Hle Hel Nko Isi Inh Mam Ge Ok Mf Go Iz Mp Mn Gug Hi Ndo If Mv Gi Ub Hw Ng Idw Mod Gel Gh Un Ho Hl He Ny Ij Mu
Sa 10 10 10 10 10 10 10 10 10 10 10 10 10 10 10 10 10 10 10 10 10 10 10 10 10 10 10 10 10 10 10 10 10 10 10 10 10 10 10 10 10 10 10 10 10 10 10
Ah 10 10 10 10 10 10 10 10 10 10 10 10 10 10 10 10 10 10 10 10 10 10 10 10 10 10 10 10 10 10 10 10 10 10 10 10 10 10 10 10 10 10 10 10 10 10 10
Ys 10 10 0 0 10 0 0 10 0 10 1 1 0 1 0 1 0 0 1 0 10 10 10 0 10 0 0 0 1 0 0 0 0 0 0 0 0 10 10 10 10 10 10 10 10 10 10
Bo 10 10 0 0 10 0 0 10 0 10 0 0 0 0 0 0 0 0 0 0 10 10 10 0 10 0 0 0 0 0 0 0 0 0 0 0 0 10 10 10 10 10 10 10 10 10 10
Th 10 10 10 10 10 10 10 10 10 10 10 10 10 10 10 10 10 10 10 10 10 10 10 10 10 10 10 10 10 10 10 10 10 10 10 10 10 10 10 10 10 10 10 10 10 10 10
El 10 10 0 0 10 0 0 10 0 10 1 1 0 0 0 1 1 0 1 0 10 10 10 0 10 0 0 0 0 0 0 0 0 0 0 0 0 10 10 10 10 10 10 10 10 10 10
Qu 10 10 0 0 10 0 0 10 0 10 0 0 0 0 0 0 0 0 1 0 10 10 10 0 10 0 0 0 0 0 0 0 0 0 0 0 0 10 10 10 10 10 10 10 10 10 10
Ar 10 10 10 10 10 10 10 10 10 10 10 10 10 10 10 10 10 10 10 10 10 10 10 10 10 10 10 10 10 10 10 10 10 10 10 10 10 10 10 10 10 10 10 10 10 10 10
Ha 10 10 0 0 10 0 0 10 0 10 0 0 0 0 0 0 0 0 0 0 10 10 10 0 10 0 0 0 0 0 0 0 0 0 0 0 0 10 10 10 10 10 10 10 10 10 10
Fu 10 10 10 10 10 10 10 10 10 10 10 10 10 10 10 10 10 10 10 10 10 10 10 10 10 10 10 10 10 10 10 10 10 10 10 10 10 10 10 10 10 10 10 10 10 10 10
Gag 10 10 1 0 10 1 0 10 0 10 0 0 0 0 1 0 0 0 1 0 10 10 10 1 10 0 0 1 0 0 0 0 1 0 0 0 0 10 10 10 10 10 10 10 10 10 10
Gha 10 10 1 0 10 1 0 10 0 10 0 0 1 0 0 0 0 0 1 0 10 10 10 0 10 0 0 0 1 0 0 0 0 1 0 0 0 10 10 10 10 10 10 10 10 10 10
Ula 10 10 0 0 10 0 0 10 0 10 0 1 0 1 0 1 0 0 1 0 10 10 10 0 10 0 0 0 0 0 1 0 0 0 1 0 0 10 10 10 10 10 10 10 10 10 10
Ham 10 10 1 0 10 0 0 10 0 10 0 0 1 0 1 1 1 0 0 0 10 10 10 1 10 1 0 0 0 1 0 0 0 0 0 1 0 10 10 10 10 10 10 10 10 10 10
Hle 10 10 0 0 10 0 0 10 0 10 1 0 0 1 0 0 0 0 1 0 10 10 10 0 10 0 0 0 0 0 1 0 0 0 0 0 1 10 10 10 10 10 10 10 10 10 10
Hel 10 10 1 0 10 1 0 10 0 10 0 0 1 1 0 0 0 0 0 0 10 10 10 0 10 0 1 0 0 0 0 1 0 0 0 0 0 10 10 10 10 10 10 10 10 10 10
Nko 10 10 0 0 10 1 0 10 0 10 0 0 0 1 0 0 0 0 1 0 10 10 10 0 10 0 1 0 1 0 0 1 1 0 0 0 0 10 10 10 10 10 10 10 10 10 10
Isi 10 10 0 0 10 0 0 10 0 10 0 0 0 0 0 0 0 0 0 0 10 10 10 0 10 0 0 0 0 0 0 0 0 0 0 0 0 10 10 10 10 10 10 10 10 10 10
Inh 10 10 1 0 10 1 1 10 0 10 1 1 1 0 1 0 1 0 0 0 10 10 10 1 10 0 0 0 0 0 1 1 1 0 0 0 0 10 10 10 10 10 10 10 10 10 10
Mam 10 10 0 0 10 0 0 10 0 10 0 0 0 0 0 0 0 0 0 0 10 10 10 0 10 0 1 0 0 0 0 0 0 0 0 0 0 10 10 10 10 10 10 10 10 10 10
Ge 10 10 10 10 10 10 10 10 10 10 10 10 10 10 10 10 10 10 10 10 10 10 10 10 10 10 10 10 10 10 10 10 10 10 10 10 10 10 10 10 10 10 10 10 10 10 10
Ok 10 10 10 10 10 10 10 10 10 10 10 10 10 10 10 10 10 10 10 10 10 10 10 10 10 10 10 10 10 10 10 10 10 10 10 10 10 10 10 10 10 10 10 10 10 10 10
Mf 10 10 10 10 10 10 10 10 10 10 10 10 10 10 10 10 10 10 10 10 10 10 10 10 10 10 10 10 10 10 10 10 10 10 10 10 10 10 10 10 10 10 10 10 10 10 10
Go 10 10 0 0 10 0 0 10 0 10 1 0 0 1 0 0 0 0 1 0 10 10 10 0 10 1 0 1 1 1 0 1 1 0 0 0 0 10 10 10 10 10 10 10 10 10 10
Iz 10 10 10 10 10 10 10 10 10 10 10 10 10 10 10 10 10 10 10 10 10 10 10 10 10 10 10 10 10 10 10 10 10 10 10 10 10 10 10 10 10 10 10 10 10 10 10
Mp 10 10 0 0 10 0 0 10 0 10 0 0 0 1 0 0 0 0 0 0 10 10 10 1 10 0 0 0 0 1 0 1 0 0 1 0 0 10 10 10 10 10 10 10 10 10 10
Mn 10 10 0 0 10 0 0 10 0 10 0 0 0 0 0 1 1 0 0 1 10 10 10 0 10 0 0 1 1 0 0 0 0 0 0 0 0 10 10 10 10 10 10 10 10 10 10
Gug 10 10 0 0 10 0 0 10 0 10 1 0 0 0 0 0 0 0 0 0 10 10 10 1 10 0 1 0 1 0 1 0 1 0 0 0 0 10 10 10 10 10 10 10 10 10 10
Hi 10 10 1 0 10 0 0 10 0 10 0 1 0 0 0 0 1 0 0 0 10 10 10 1 10 0 1 1 0 0 0 0 0 1 0 0 0 10 10 10 10 10 10 10 10 10 10
Ndo 10 10 0 0 10 0 0 10 0 10 0 0 0 1 0 0 0 0 0 0 10 10 10 1 10 1 0 0 0 0 0 0 0 1 0 0 0 10 10 10 10 10 10 10 10 10 10
If 10 10 0 0 10 0 0 10 0 10 0 0 1 0 1 0 0 0 1 0 10 10 10 0 10 0 0 1 0 0 0 0 0 0 0 0 1 10 10 10 10 10 10 10 10 10 10
Mv 10 10 0 0 10 0 0 10 0 10 0 0 0 0 0 1 1 0 1 0 10 10 10 1 10 1 0 0 0 0 0 0 0 1 0 0 0 10 10 10 10 10 10 10 10 10 10
Gi 10 10 0 0 10 0 0 10 0 10 1 0 0 0 0 0 1 0 1 0 10 10 10 1 10 0 0 1 0 0 0 0 0 0 0 0 0 10 10 10 10 10 10 10 10 10 10
Ub 10 10 0 0 10 0 0 10 0 10 0 1 0 0 0 0 0 0 0 0 10 10 10 0 10 0 0 0 1 1 0 1 0 0 0 0 0 10 10 10 10 10 10 10 10 10 10
Hw 10 10 0 0 10 0 0 10 0 10 0 0 1 0 0 0 0 0 0 0 10 10 10 0 10 1 0 0 0 0 0 0 0 0 0 0 0 10 10 10 10 10 10 10 10 10 10
Ng 10 10 0 0 10 0 0 10 0 10 0 0 0 1 0 0 0 0 0 0 10 10 10 0 10 0 0 0 0 0 0 0 0 0 0 0 0 10 10 10 10 10 10 10 10 10 10
Idw 10 10 0 0 10 0 0 10 0 10 0 0 0 0 1 0 0 0 0 0 10 10 10 0 10 0 0 0 0 0 1 0 0 0 0 0 0 10 10 10 10 10 10 10 10 10 10
Mod 10 10 10 10 10 10 10 10 10 10 10 10 10 10 10 10 10 10 10 10 10 10 10 10 10 10 10 10 10 10 10 10 10 10 10 10 10 10 10 10 10 10 10 10 10 10 10
Gel 10 10 10 10 10 10 10 10 10 10 10 10 10 10 10 10 10 10 10 10 10 10 10 10 10 10 10 10 10 10 10 10 10 10 10 10 10 10 10 10 10 10 10 10 10 10 10
Gh 10 10 10 10 10 10 10 10 10 10 10 10 10 10 10 10 10 10 10 10 10 10 10 10 10 10 10 10 10 10 10 10 10 10 10 10 10 10 10 10 10 10 10 10 10 10 10
Un 10 10 10 10 10 10 10 10 10 10 10 10 10 10 10 10 10 10 10 10 10 10 10 10 10 10 10 10 10 10 10 10 10 10 10 10 10 10 10 10 10 10 10 10 10 10 10
Ho 10 10 10 10 10 10 10 10 10 10 10 10 10 10 10 10 10 10 10 10 10 10 10 10 10 10 10 10 10 10 10 10 10 10 10 10 10 10 10 10 10 10 10 10 10 10 10
Hl 10 10 10 10 10 10 10 10 10 10 10 10 10 10 10 10 10 10 10 10 10 10 10 10 10 10 10 10 10 10 10 10 10 10 10 10 10 10 10 10 10 10 10 10 10 10 10
He 10 10 10 10 10 10 10 10 10 10 10 10 10 10 10 10 10 10 10 10 10 10 10 10 10 10 10 10 10 10 10 10 10 10 10 10 10 10 10 10 10 10 10 10 10 10 10
Ny 10 10 10 10 10 10 10 10 10 10 10 10 10 10 10 10 10 10 10 10 10 10 10 10 10 10 10 10 10 10 10 10 10 10 10 10 10 10 10 10 10 10 10 10 10 10 10
Ij 10 10 10 10 10 10 10 10 10 10 10 10 10 10 10 10 10 10 10 10 10 10 10 10 10 10 10 10 10 10 10 10 10 10 10 10 10 10 10 10 10 10 10 10 10 10 10
Mu 10 10 10 10 10 10 10 10 10 10 10 10 10 10 10 10 10 10 10 10 10 10 10 10 10 10 10 10 10 10 10 10 10 10 10 10 10 10 10 10 10 10 10 10 10 10 10

## Sheet: AK7
Sa Ah Ys Bo Th El Qu Ar Ha Fu Gag Gha Ula Ham Hle Hel Nko Isi Inh Mam Ge Ok Mf Go Iz Mp Mn Gug Hi Ndo If Mv Gi Ub Hw Ng Idw Mod Gel Gh Un Ho Hl He Ny Ij Mu
Sa 10 10 10 10 10 10 10 10 10 10 10 10 10 10 10 10 10 10 10 10 10 10 10 10 10 10 10 10 10 10 10 10 10 10 10 10 10 10 10 10 10 10 10 10 10 10 10
Ah 10 10 10 10 10 10 10 10 10 10 10 10 10 10 10 10 10 10 10 10 10 10 10 10 10 10 10 10 10 10 10 10 10 10 10 10 10 10 10 10 10 10 10 10 10 10 10
Ys 10 10 0 10 10 0 0 10 0 0 0 0 1 0 0 0 1 0 0 0 10 10 10 0 10 10 0 1 0 1 0 0 0 0 0 10 0 10 10 10 10 10 10 10 10 10 10
Bo 10 10 10 10 10 10 10 10 10 10 10 10 10 10 10 10 10 10 10 10 10 10 10 10 10 10 10 10 10 10 10 10 10 10 10 10 10 10 10 10 10 10 10 10 10 10 10
Th 10 10 10 10 10 10 10 10 10 10 10 10 10 10 10 10 10 10 10 10 10 10 10 10 10 10 10 10 10 10 10 10 10 10 10 10 10 10 10 10 10 10 10 10 10 10 10
El 10 10 0 10 10 0 0 10 1 0 1 0 1 0 0 0 0 1 1 0 10 10 10 0 10 10 0 1 0 0 0 0 0 0 0 10 0 10 10 10 10 10 10 10 10 10 10
Qu 10 10 0 10 10 0 0 10 0 0 0 0 0 0 0 0 1 0 1 0 10 10 10 0 10 10 1 0 0 0 1 0 0 0 1 10 0 10 10 10 10 10 10 10 10 10 10
Ar 10 10 10 10 10 10 10 10 10 10 10 10 10 10 10 10 10 10 10 10 10 10 10 10 10 10 10 10 10 10 10 10 10 10 10 10 10 10 10 10 10 10 10 10 10 10 10
Ha 10 10 0 10 10 1 0 10 0 0 0 0 0 0 1 0 0 1 1 0 10 10 10 0 10 10 0 1 0 0 0 0 0 0 0 10 0 10 10 10 10 10 10 10 10 10 10
Fu 10 10 0 10 10 0 0 10 0 0 0 0 0 0 1 0 0 1 0 0 10 10 10 0 10 10 0 0 0 0 0 0 0 0 0 10 0 10 10 10 10 10 10 10 10 10 10
Gag 10 10 0 10 10 1 0 10 0 0 0 1 0 0 1 0 0 1 1 0 10 10 10 0 10 10 0 1 0 0 0 0 1 0 0 10 0 10 10 10 10 10 10 10 10 10 10
Gha 10 10 0 10 10 0 0 10 0 0 1 0 1 0 1 0 0 1 0 0 10 10 10 0 10 10 0 1 1 0 0 0 0 1 0 10 0 10 10 10 10 10 10 10 10 10 10
Ula 10 10 1 10 10 1 0 10 0 0 0 1 0 0 0 0 0 1 0 0 10 10 10 0 10 10 0 0 0 0 0 0 0 1 0 10 0 10 10 10 10 10 10 10 10 10 10
Ham 10 10 0 10 10 0 0 10 0 0 0 0 0 0 0 0 0 0 0 1 10 10 10 0 10 10 0 0 1 0 1 0 0 0 1 10 0 10 10 10 10 10 10 10 10 10 10
Hle 10 10 0 10 10 0 0 10 1 1 1 1 0 0 0 0 1 0 0 0 10 10 10 0 10 10 0 0 0 0 0 0 0 0 0 10 0 10 10 10 10 10 10 10 10 10 10
Hel 10 10 0 10 10 0 0 10 0 0 0 0 0 0 0 0 0 0 0 0 10 10 10 0 10 10 0 0 0 0 0 0 0 0 0 10 0 10 10 10 10 10 10 10 10 10 10
Nko 10 10 1 10 10 0 1 10 0 0 0 0 0 0 1 0 0 0 0 0 10 10 10 0 10 10 0 0 0 1 0 0 0 0 0 10 0 10 10 10 10 10 10 10 10 10 10
Isi 10 10 0 10 10 1 0 10 1 1 1 1 1 0 0 0 0 0 1 0 10 10 10 0 10 10 0 1 0 0 1 1 0 0 0 10 1 10 10 10 10 10 10 10 10 10 10
Inh 10 10 0 10 10 1 1 10 1 0 1 0 0 0 0 0 0 1 0 0 10 10 10 1 10 10 0 0 0 0 1 1 1 0 0 10 0 10 10 10 10 10 10 10 10 10 10
Mam 10 10 0 10 10 0 0 10 0 0 0 0 0 1 0 0 0 0 0 0 10 10 10 0 10 10 1 0 0 0 0 1 0 0 0 10 0 10 10 10 10 10 10 10 10 10 10
Ge 10 10 10 10 10 10 10 10 10 10 10 10 10 10 10 10 10 10 10 10 10 10 10 10 10 10 10 10 10 10 10 10 10 10 10 10 10 10 10 10 10 10 10 10 10 10 10
Ok 10 10 10 10 10 10 10 10 10 10 10 10 10 10 10 10 10 10 10 10 10 10 10 10 10 10 10 10 10 10 10 10 10 10 10 10 10 10 10 10 10 10 10 10 10 10 10
Mf 10 10 10 10 10 10 10 10 10 10 10 10 10 10 10 10 10 10 10 10 10 10 10 10 10 10 10 10 10 10 10 10 10 10 10 10 10 10 10 10 10 10 10 10 10 10 10
Go 10 10 0 10 10 0 0 10 0 0 0 0 0 0 0 0 0 0 1 0 10 10 10 0 10 10 0 0 1 0 0 0 1 0 0 10 1 10 10 10 10 10 10 10 10 10 10
Iz 10 10 10 10 10 10 10 10 10 10 10 10 10 10 10 10 10 10 10 10 10 10 10 10 10 10 10 10 10 10 10 10 10 10 10 10 10 10 10 10 10 10 10 10 10 10 10
Mp 10 10 10 10 10 10 10 10 10 10 10 10 10 10 10 10 10 10 10 10 10 10 10 10 10 10 10 10 10 10 10 10 10 10 10 10 10 10 10 10 10 10 10 10 10 10 10
Mn 10 10 0 10 10 0 1 10 0 0 0 0 0 0 0 0 0 0 0 1 10 10 10 0 10 10 0 0 0 1 0 0 0 0 0 10 1 10 10 10 10 10 10 10 10 10 10
Gug 10 10 1 10 10 1 0 10 1 0 1 1 0 0 0 0 0 1 0 0 10 10 10 0 10 10 0 0 0 1 0 0 1 0 0 10 1 10 10 10 10 10 10 10 10 10 10
Hi 10 10 0 10 10 0 0 10 0 0 0 1 0 1 0 0 0 0 0 0 10 10 10 1 10 10 0 0 0 1 0 0 0 0 1 10 0 10 10 10 10 10 10 10 10 10 10
Ndo 10 10 1 10 10 0 0 10 0 0 0 0 0 0 0 0 1 0 0 0 10 10 10 0 10 10 1 1 1 0 0 0 0 1 1 10 0 10 10 10 10 10 10 10 10 10 10
If 10 10 0 10 10 0 1 10 0 0 0 0 0 1 0 0 0 1 1 0 10 10 10 0 10 10 0 0 0 0 0 0 0 0 1 10 0 10 10 10 10 10 10 10 10 10 10
Mv 10 10 0 10 10 0 0 10 0 0 0 0 0 0 0 0 0 1 1 1 10 10 10 0 10 10 0 0 0 0 0 0 0 0 0 10 0 10 10 10 10 10 10 10 10 10 10
Gi 10 10 0 10 10 0 0 10 0 0 1 0 0 0 0 0 0 0 1 0 10 10 10 1 10 10 0 1 0 0 0 0 0 0 0 10 0 10 10 10 10 10 10 10 10 10 10
Ub 10 10 0 10 10 0 0 10 0 0 0 1 1 0 0 0 0 0 0 0 10 10 10 0 10 10 0 0 0 1 0 0 0 0 0 10 0 10 10 10 10 10 10 10 10 10 10
Hw 10 10 0 10 10 0 1 10 0 0 0 0 0 1 0 0 0 0 0 0 10 10 10 0 10 10 0 0 1 1 1 0 0 0 0 10 1 10 10 10 10 10 10 10 10 10 10
Ng 10 10 10 10 10 10 10 10 10 10 10 10 10 10 10 10 10 10 10 10 10 10 10 10 10 10 10 10 10 10 10 10 10 10 10 10 10 10 10 10 10 10 10 10 10 10 10
Idw 10 10 0 10 10 0 0 10 0 0 0 0 0 0 0 0 0 1 0 0 10 10 10 1 10 10 1 1 0 0 0 0 0 0 1 10 0 10 10 10 10 10 10 10 10 10 10
Mod 10 10 10 10 10 10 10 10 10 10 10 10 10 10 10 10 10 10 10 10 10 10 10 10 10 10 10 10 10 10 10 10 10 10 10 10 10 10 10 10 10 10 10 10 10 10 10
Gel 10 10 10 10 10 10 10 10 10 10 10 10 10 10 10 10 10 10 10 10 10 10 10 10 10 10 10 10 10 10 10 10 10 10 10 10 10 10 10 10 10 10 10 10 10 10 10
Gh 10 10 10 10 10 10 10 10 10 10 10 10 10 10 10 10 10 10 10 10 10 10 10 10 10 10 10 10 10 10 10 10 10 10 10 10 10 10 10 10 10 10 10 10 10 10 10
Un 10 10 10 10 10 10 10 10 10 10 10 10 10 10 10 10 10 10 10 10 10 10 10 10 10 10 10 10 10 10 10 10 10 10 10 10 10 10 10 10 10 10 10 10 10 10 10
Ho 10 10 10 10 10 10 10 10 10 10 10 10 10 10 10 10 10 10 10 10 10 10 10 10 10 10 10 10 10 10 10 10 10 10 10 10 10 10 10 10 10 10 10 10 10 10 10
Hl 10 10 10 10 10 10 10 10 10 10 10 10 10 10 10 10 10 10 10 10 10 10 10 10 10 10 10 10 10 10 10 10 10 10 10 10 10 10 10 10 10 10 10 10 10 10 10
He 10 10 10 10 10 10 10 10 10 10 10 10 10 10 10 10 10 10 10 10 10 10 10 10 10 10 10 10 10 10 10 10 10 10 10 10 10 10 10 10 10 10 10 10 10 10 10
Ny 10 10 10 10 10 10 10 10 10 10 10 10 10 10 10 10 10 10 10 10 10 10 10 10 10 10 10 10 10 10 10 10 10 10 10 10 10 10 10 10 10 10 10 10 10 10 10
Ij 10 10 10 10 10 10 10 10 10 10 10 10 10 10 10 10 10 10 10 10 10 10 10 10 10 10 10 10 10 10 10 10 10 10 10 10 10 10 10 10 10 10 10 10 10 10 10
Mu 10 10 10 10 10 10 10 10 10 10 10 10 10 10 10 10 10 10 10 10 10 10 10 10 10 10 10 10 10 10 10 10 10 10 10 10 10 10 10 10 10 10 10 10 10 10 10

## Sheet: AK8
Sa Ah Ys Bo Th El Qu Ar Ha Fu Gag Gha Ula Ham Hle Hel Nko Isi Inh Mam Ge Ok Mf Go Iz Mp Mn Gug Hi Ndo If Mv Gi Ub Hw Ng Idw Mod Gel Gh Un Ho Hl He Ny Ij Mu
Sa 10 10 10 10 10 10 10 10 10 10 10 10 10 10 10 10 10 10 10 10 10 10 10 10 10 10 10 10 10 10 10 10 10 10 10 10 10 10 10 10 10 10 10 10 10 10 10
Ah 10 10 10 10 10 10 10 10 10 10 10 10 10 10 10 10 10 10 10 10 10 10 10 10 10 10 10 10 10 10 10 10 10 10 10 10 10 10 10 10 10 10 10 10 10 10 10
Ys 10 10 0 10 10 0 0 10 0 0 0 0 10 0 1 0 0 0 0 0 10 10 10 0 10 10 1 0 1 0 1 0 10 0 0 10 0 10 0 0 1 0 0 0 0 0 0
Bo 10 10 10 10 10 10 10 10 10 10 10 10 10 10 10 10 10 10 10 10 10 10 10 10 10 10 10 10 10 10 10 10 10 10 10 10 10 10 10 10 10 10 10 10 10 10 10
Th 10 10 10 10 10 10 10 10 10 10 10 10 10 10 10 10 10 10 10 10 10 10 10 10 10 10 10 10 10 10 10 10 10 10 10 10 10 10 10 10 10 10 10 10 10 10 10
El 10 10 0 10 10 0 0 10 1 0 0 0 10 0 1 0 1 0 0 0 10 10 10 1 10 10 1 1 0 0 0 0 10 0 0 10 0 10 0 0 0 0 0 0 0 0 0
Qu 10 10 0 10 10 0 0 10 0 0 0 0 10 0 0 0 0 0 0 0 10 10 10 0 10 10 0 0 0 0 0 0 10 0 0 10 0 10 0 0 0 0 0 0 0 0 0
Ar 10 10 10 10 10 10 10 10 10 10 10 10 10 10 10 10 10 10 10 10 10 10 10 10 10 10 10 10 10 10 10 10 10 10 10 10 10 10 10 10 10 10 10 10 10 10 10
Ha 10 10 0 10 10 1 0 10 0 0 0 0 10 0 1 1 0 0 0 0 10 10 10 0 10 10 0 0 0 1 1 0 10 0 0 10 0 10 0 0 0 0 0 0 0 0 0
Fu 10 10 0 10 10 0 0 10 0 0 0 0 10 0 0 0 0 0 0 0 10 10 10 0 10 10 0 0 0 0 0 0 10 0 0 10 0 10 0 0 0 0 0 0 0 0 0
Gag 10 10 0 10 10 0 0 10 0 0 0 1 10 0 0 0 1 0 1 0 10 10 10 0 10 10 1 1 0 0 0 0 10 0 0 10 0 10 1 0 0 0 0 0 0 0 0
Gha 10 10 0 10 10 0 0 10 0 0 1 0 10 1 1 1 1 0 0 1 10 10 10 1 10 10 0 1 0 0 0 0 10 0 1 10 0 10 1 1 1 0 0 0 0 0 0
Ula 10 10 10 10 10 10 10 10 10 10 10 10 10 10 10 10 10 10 10 10 10 10 10 10 10 10 10 10 10 10 10 10 10 10 10 10 10 10 10 10 10 10 10 10 10 10 10
Ham 10 10 0 10 10 0 0 10 0 0 0 1 10 0 1 0 1 1 1 0 10 10 10 1 10 10 1 1 1 0 0 0 10 0 1 10 0 10 0 0 0 1 0 0 0 0 0
Hle 10 10 1 10 10 1 0 10 1 0 0 1 10 1 0 1 1 0 1 0 10 10 10 0 10 10 0 0 0 0 0 0 10 0 0 10 0 10 0 0 0 0 1 1 0 0 0
Hel 10 10 0 10 10 0 0 10 1 0 0 1 10 0 1 0 1 0 0 0 10 10 10 0 10 10 0 0 1 1 0 1 10 0 1 10 0 10 0 0 0 1 0 1 0 0 0
Nko 10 10 0 10 10 1 0 10 0 0 1 1 10 1 1 1 0 1 0 0 10 10 10 0 10 10 1 1 0 1 1 1 10 0 0 10 0 10 0 0 0 0 0 1 1 0 0
Isi 10 10 0 10 10 0 0 10 0 0 0 0 10 1 0 0 1 0 0 0 10 10 10 1 10 10 0 0 0 0 1 0 10 0 0 10 1 10 0 0 0 0 0 0 0 1 0
Inh 10 10 0 10 10 0 0 10 0 0 1 0 10 1 1 0 0 0 0 0 10 10 10 0 10 10 1 0 0 0 0 1 10 1 0 10 0 10 0 0 0 0 0 0 0 0 0
Mam 10 10 0 10 10 0 0 10 0 0 0 1 10 0 0 0 0 0 0 0 10 10 10 0 10 10 0 0 0 1 0 0 10 1 0 10 0 10 0 0 0 0 0 0 0 0 0
Ge 10 10 10 10 10 10 10 10 10 10 10 10 10 10 10 10 10 10 10 10 10 10 10 10 10 10 10 10 10 10 10 10 10 10 10 10 10 10 10 10 10 10 10 10 10 10 10
Ok 10 10 10 10 10 10 10 10 10 10 10 10 10 10 10 10 10 10 10 10 10 10 10 10 10 10 10 10 10 10 10 10 10 10 10 10 10 10 10 10 10 10 10 10 10 10 10
Mf 10 10 10 10 10 10 10 10 10 10 10 10 10 10 10 10 10 10 10 10 10 10 10 10 10 10 10 10 10 10 10 10 10 10 10 10 10 10 10 10 10 10 10 10 10 10 10
Go 10 10 0 10 10 1 0 10 0 0 0 1 10 1 0 0 0 1 0 0 10 10 10 0 10 10 0 0 1 1 1 0 10 0 0 10 1 10 0 0 1 0 0 0 0 1 0
Iz 10 10 10 10 10 10 10 10 10 10 10 10 10 10 10 10 10 10 10 10 10 10 10 10 10 10 10 10 10 10 10 10 10 10 10 10 10 10 10 10 10 10 10 10 10 10 10
Mp 10 10 10 10 10 10 10 10 10 10 10 10 10 10 10 10 10 10 10 10 10 10 10 10 10 10 10 10 10 10 10 10 10 10 10 10 10 10 10 10 10 10 10 10 10 10 10
Mn 10 10 1 10 10 1 0 10 0 0 1 0 10 1 0 0 1 0 1 0 10 10 10 0 10 10 0 0 1 0 1 1 10 0 0 10 0 10 0 0 0 0 0 0 0 0 0
Gug 10 10 0 10 10 1 0 10 0 0 1 1 10 1 0 0 1 0 0 0 10 10 10 0 10 10 0 0 1 0 0 0 10 0 1 10 0 10 1 0 1 0 0 0 0 0 0
Hi 10 10 1 10 10 0 0 10 0 0 0 0 10 1 0 1 0 0 0 0 10 10 10 1 10 10 1 1 0 0 0 0 10 0 1 10 0 10 0 0 0 0 0 0 0 0 0
Ndo 10 10 0 10 10 0 0 10 1 0 0 0 10 0 0 1 1 0 0 1 10 10 10 1 10 10 0 0 0 0 1 1 10 1 1 10 0 10 0 0 1 0 0 1 0 1 0
If 10 10 1 10 10 0 0 10 1 0 0 0 10 0 0 0 1 1 0 0 10 10 10 1 10 10 1 0 0 1 0 0 10 1 0 10 0 10 0 0 0 0 0 1 0 0 0
Mv 10 10 0 10 10 0 0 10 0 0 0 0 10 0 0 1 1 0 1 0 10 10 10 0 10 10 1 0 0 1 0 0 10 0 0 10 0 10 0 1 0 0 0 0 0 0 0
Gi 10 10 10 10 10 10 10 10 10 10 10 10 10 10 10 10 10 10 10 10 10 10 10 10 10 10 10 10 10 10 10 10 10 10 10 10 10 10 10 10 10 10 10 10 10 10 10
Ub 10 10 0 10 10 0 0 10 0 0 0 0 10 0 0 0 0 0 1 1 10 10 10 0 10 10 0 0 0 1 1 0 10 0 0 10 0 10 0 0 0 0 0 0 0 0 0
Hw 10 10 0 10 10 0 0 10 0 0 0 1 10 1 0 1 0 0 0 0 10 10 10 0 10 10 0 1 1 1 0 0 10 0 0 10 0 10 0 0 0 0 0 1 0 0 0
Ng 10 10 10 10 10 10 10 10 10 10 10 10 10 10 10 10 10 10 10 10 10 10 10 10 10 10 10 10 10 10 10 10 10 10 10 10 10 10 10 10 10 10 10 10 10 10 10
Idw 10 10 0 10 10 0 0 10 0 0 0 0 10 0 0 0 0 1 0 0 10 10 10 1 10 10 0 0 0 0 0 0 10 0 0 10 0 10 0 1 0 0 0 1 0 0 1
Mod 10 10 10 10 10 10 10 10 10 10 10 10 10 10 10 10 10 10 10 10 10 10 10 10 10 10 10 10 10 10 10 10 10 10 10 10 10 10 10 10 10 10 10 10 10 10 10
Gel 10 10 0 10 10 0 0 10 0 0 1 1 10 0 0 0 0 0 0 0 10 10 10 0 10 10 0 1 0 0 0 0 10 0 0 10 0 10 0 0 0 0 0 0 0 0 0
Gh 10 10 0 10 10 0 0 10 0 0 0 1 10 0 0 0 0 0 0 0 10 10 10 0 10 10 0 0 0 0 0 1 10 0 0 10 1 10 0 0 1 0 0 0 0 0 0
Un 10 10 1 10 10 0 0 10 0 0 0 1 10 0 0 0 0 0 0 0 10 10 10 1 10 10 0 1 0 1 0 0 10 0 0 10 0 10 0 1 0 0 0 0 0 0 0
Ho 10 10 0 10 10 0 0 10 0 0 0 0 10 1 0 1 0 0 0 0 10 10 10 0 10 10 0 0 0 0 0 0 10 0 0 10 0 10 0 0 0 0 0 0 0 0 0
Hl 10 10 0 10 10 0 0 10 0 0 0 0 10 0 1 0 0 0 0 0 10 10 10 0 10 10 0 0 0 0 0 0 10 0 0 10 0 10 0 0 0 0 0 0 0 0 0
He 10 10 0 10 10 0 0 10 0 0 0 0 10 0 1 1 1 0 0 0 10 10 10 0 10 10 0 0 0 1 1 0 10 0 1 10 1 10 0 0 0 0 0 0 0 0 0
Ny 10 10 0 10 10 0 0 10 0 0 0 0 10 0 0 0 1 0 0 0 10 10 10 0 10 10 0 0 0 0 0 0 10 0 0 10 0 10 0 0 0 0 0 0 0 0 0
Ij 10 10 0 10 10 0 0 10 0 0 0 0 10 0 0 0 0 1 0 0 10 10 10 1 10 10 0 0 0 1 0 0 10 0 0 10 0 10 0 0 0 0 0 0 0 0 0
Mu 10 10 0 10 10 0 0 10 0 0 0 0 10 0 0 0 0 0 0 0 10 10 10 0 10 10 0 0 0 0 0 0 10 0 0 10 1 10 0 0 0 0 0 0 0 0 0
