# Supplementary material for: Intergroup Variation of Social Relationships in Wild Vervet Monkeys: A Dynamic Network Approach
Source: Front Psychol. 2016 Jun 21;7:915. doi: 10.3389/fpsyg.2016.00915 (PMC4914564; doi:10.3389/fpsyg.2016.00915)
Supplement: Supplementary file 4 [file DataSheet3.CSV]

Sa	2	2	2	2	NA	NA	NA	NA			1=Juvenile; 2=Adult
Ah	2	NA	NA	NA	NA	NA	NA	NA
Ys	2	2	2	2	2	2	2	2
Bo	2	2	2	2	2	NA	2	NA
Th	NA	2	2	2	2	NA	NA	NA
El	NA	2	2	2	2	2	2	2
Qu	NA	2	2	NA	2	2	2	2
Ar	NA	2	2	NA	NA	NA	NA	NA
Ha	NA	NA	NA	NA	NA	2	2	2
Fu	NA	NA	NA	NA	NA	2	NA	2
Gag	2	2	2	2	2	2	2	2
Gha	1	1	1	2	2	2	2	2
Ula	2	2	2	2	2	2	2	NA
Ham	2	2	2	2	2	2	2	2
Hle	1	1	1	2	2	2	2	2
Hel	1	1	1	2	2	2	2	2
Nko	2	2	2	1	2	2	2	2
Isi	2	2	2	1	2	2	2	2
Inh	1	1	1	1	1	1	1	2
Mam	2	2	2	1	2	2	2	1
Ge	1	1	NA	NA	NA	NA	NA	NA
Ok	1	1	1	1	1	NA	NA	NA
Mf	1	1	NA	NA	NA	NA	NA	NA
Go	1	1	1	1	1	1	1	1
Iz	1	1	1	1	1	NA	NA	NA
Mp	1	1	1	1	1	NA	1	NA
Mn	1	1	1	1	1	1	1	1
Gug	1	1	1	1	1	1	1	1
Hi	1	1	1	1	1	1	1	1
Ndo	1	1	1	1	1	1	1	1
If	1	1	1	1	1	1	1	1
Mv	1	1	1	1	1	1	1	1
Gi	NA	NA	NA	1	1	1	1	NA
Ub	NA	NA	NA	1	1	1	1	1
Hw	NA	NA	NA	1	1	1	1	1
Ng	NA	NA	NA	1	1	NA	1	NA
Idw	NA	NA	NA	1	1	1	1	1
Mod	NA	NA	NA	1	NA	NA	NA	NA
Gel	NA	NA	NA	NA	NA	NA	NA	1
Gh	NA	NA	NA	NA	NA	NA	NA	1
Un	NA	NA	NA	NA	NA	NA	NA	1
Ho	NA	NA	NA	NA	NA	NA	NA	1
Hl	NA	NA	NA	NA	NA	NA	NA	1
He	NA	NA	NA	NA	NA	NA	NA	1
Ny	NA	NA	NA	NA	NA	NA	NA	1
Ij	NA	NA	NA	NA	NA	NA	NA	1
Mu	NA	NA	NA	NA	NA	NA	NA	1
