# Supplementary material for: Intergroup Variation of Social Relationships in Wild Vervet Monkeys: A Dynamic Network Approach
Source: Front Psychol. 2016 Jun 21;7:915. doi: 10.3389/fpsyg.2016.00915 (PMC4914564; doi:10.3389/fpsyg.2016.00915)
Supplement: Supplementary file 5 [file DataSheet4.CSV]

Sa	1			1=Male; 2=Female
Ah	1
Ys	1
Bo	1
Th	1
El	1
Qu	1
Ar	1
Ha	1
Fu	1
Gag	2
Gha	2
Ula	2
Ham	2
Hle	2
Hel	2
Nko	2
Isi	2
Inh	2
Mam	2
Ge	1
Ok	1
Mf	1
Go	1
Iz	1
Mp	1
Mn	1
Gug	2
Hi	1
Ndo	2
If	1
Mv	1
Gi	1
Ub	1
Hw	1
Ng	1
Idw	2
Mod	2
Gel	2
Gh	1
Un	1
Ho	1
Hl	1
He	1
Ny	1
Ij	1
Mu	1
