# Supplementary material for: Intergroup Variation of Social Relationships in Wild Vervet Monkeys: A Dynamic Network Approach
Source: Front Psychol. 2016 Jun 21;7:915. doi: 10.3389/fpsyg.2016.00915 (PMC4914564; doi:10.3389/fpsyg.2016.00915)
Supplement: Supplementary file 6 [file DataSheet5.CSV]

Sa	1 1 1 1 NA NA NA NA
Ah	2 NA NA NA NA NA NA NA
Ys	3 2 2 2 3 3 3 3
Bo	4 3 3 3 5 NA 4 NA
Th	NA 4 4 4 4 NA NA NA
El	NA 6 6 5 2 1 2 1
Qu	NA 5 5 NA 1 2 1 2
Ar	NA 7 7 NA NA NA NA NA
Ha	NA NA NA NA NA 4 5 4
Fu	NA NA NA NA NA 5 NA 5
Gag	1 1 1 1 1 1 1 1
Gha	1 1 1 2 2 2 2 2
Ula	2 2 2 3 3 3 3 NA
Ham	3 3 3 4 4 4 4 4
Hle	3 3 3 5 5 5 5 5
Hel	3 3 3 6 6 6 6 6
Nko	4 4 4 2 7 7 7 7
Isi	5 5 5 1 8 8 8 8
Inh	5 5 5 5 8 8 8 9
Mam	6 6 6 3 9 9 9 1
Ge	1 1 NA NA NA NA NA NA
Ok	2 2 2 5 3 NA NA NA
Mf	6 6 NA NA NA NA NA NA
Go	1 1 1 6 1 1 1 8
Iz	5 5 5 1 8 NA NA NA
Mp	6 6 6 3 9 NA 9 NA
Mn	6 6 6 6 9 9 9 9
Gug	1 1 1 1 1 1 1 1
Hi	3 3 3 3 4 4 4 4
Ndo	4 4 4 4 7 7 7 7
If	5 5 5 5 8 8 8 8
Mv	6 6 6 6 9 9 9 9
Gi	NA NA NA 1 1 1 1 NA
Ub	NA NA NA 2 3 3 3 3
Hw	NA NA NA 3 4 4 4 4
Ng	NA NA NA 4 7 NA 7 NA
Idw	NA NA NA 5 8 8 8 8
Mod	NA NA NA 6 NA NA NA NA
Gel	NA NA NA NA NA NA NA 1
Gh	NA NA NA NA NA NA NA 2
Un	NA NA NA NA NA NA NA 3
Ho	NA NA NA NA NA NA NA 4
Hl	NA NA NA NA NA NA NA 5
He	NA NA NA NA NA NA NA 6
Ny	NA NA NA NA NA NA NA 7
Ij	NA NA NA NA NA NA NA 8
Mu	NA NA NA NA NA NA NA 9
