# Supplementary material for: Intergroup Variation of Social Relationships in Wild Vervet Monkeys: A Dynamic Network Approach
Source: Front Psychol. 2016 Jun 21;7:915. doi: 10.3389/fpsyg.2016.00915 (PMC4914564; doi:10.3389/fpsyg.2016.00915)
Supplement: Supplementary file 7 [file DataSheet6.CSV]

Sa	NA
Ah	NA
Ys	NA
Bo	NA
Th	NA
El	NA
Qu	NA
Ar	NA
Ha	NA
Fu	NA
Gag	1
Gha	1
Ula	2
Ham	3
Hle	3
Hel	3
Nko	4
Isi	5
Inh	5
Mam	6
Ge	1
Ok	2
Mf	6
Go	1
Iz	5
Mp	6
Mn	6
Gug	1
Hi	3
Ndo	4
If	5
Mv	6
Gi	1
Ub	2
Hw	3
Ng	4
Idw	5
Mod	6
Gel	1
Gh	1
Un	2
Ho	3
Hl	3
He	3
Ny	4
Ij	5
Mu	6
