# Supplementary material for: Intergroup Variation of Social Relationships in Wild Vervet Monkeys: A Dynamic Network Approach
Source: Front Psychol. 2016 Jun 21;7:915. doi: 10.3389/fpsyg.2016.00915 (PMC4914564; doi:10.3389/fpsyg.2016.00915)
Supplement: Supplementary file 8 [file DataSheet7.XLSX]

## Sheet: BD1
Ru Pi Le Oo Ar Ok Oul Pri Asi Hak Moo Sno Num Ris Wie Vro Kai Dag Gr Er Bem Tip M30 Cho LBoks Nam Bingo Do Fee LBlind LSko Pan Af Hee Mie Nie Wo Ki Dw Og Po Ak Sp No Ro Wat Va Kon On Pie Als Hip Mev Sie Nu Ra Wu Vu Bu
Ru 0 0 0 0 10 10 0 0 0 0 0 0 0 0 0 0 0 0 0 0 0 0 0 0 10 0 0 0 0 10 10 0 0 0 0 0 0 0 0 10 10 10 10 10 10 10 10 10 10 10 10 10 10 10 10 10 10 10 10
Pi 0 0 0 0 10 10 1 1 1 0 0 0 0 0 0 0 1 0 0 0 0 0 1 1 10 0 0 0 0 10 10 0 1 0 0 0 0 0 0 10 10 10 10 10 10 10 10 10 10 10 10 10 10 10 10 10 10 10 10
Le 0 0 0 0 10 10 0 0 0 0 0 0 0 0 0 0 0 0 0 0 0 0 0 0 10 0 0 0 0 10 10 0 0 0 0 0 0 0 0 10 10 10 10 10 10 10 10 10 10 10 10 10 10 10 10 10 10 10 10
Oo 0 0 0 0 10 10 0 0 0 0 0 0 0 0 0 0 0 0 0 0 1 0 0 0 10 0 0 0 0 10 10 0 0 0 0 0 0 0 0 10 10 10 10 10 10 10 10 10 10 10 10 10 10 10 10 10 10 10 10
Ar 10 10 10 10 10 10 10 10 10 10 10 10 10 10 10 10 10 10 10 10 10 10 10 10 10 10 10 10 10 10 10 10 10 10 10 10 10 10 10 10 10 10 10 10 10 10 10 10 10 10 10 10 10 10 10 10 10 10 10
Ok 10 10 10 10 10 10 10 10 10 10 10 10 10 10 10 10 10 10 10 10 10 10 10 10 10 10 10 10 10 10 10 10 10 10 10 10 10 10 10 10 10 10 10 10 10 10 10 10 10 10 10 10 10 10 10 10 10 10 10
Oul 0 1 0 0 10 10 0 1 1 1 1 0 1 1 1 0 0 0 0 0 0 0 1 1 10 0 0 0 0 10 10 1 0 1 1 0 0 0 0 10 10 10 10 10 10 10 10 10 10 10 10 10 10 10 10 10 10 10 10
Pri 0 1 0 0 10 10 1 0 1 0 1 1 1 1 0 0 1 0 0 0 0 0 1 1 10 1 0 0 0 10 10 1 0 0 0 0 0 0 0 10 10 10 10 10 10 10 10 10 10 10 10 10 10 10 10 10 10 10 10
Asi 0 1 0 0 10 10 1 1 0 1 1 0 1 1 1 0 0 0 0 0 0 0 1 1 10 0 0 0 0 10 10 1 1 1 0 0 0 0 0 10 10 10 10 10 10 10 10 10 10 10 10 10 10 10 10 10 10 10 10
Hak 0 0 0 0 10 10 1 0 1 0 1 0 1 0 0 0 0 0 0 0 0 0 0 1 10 0 0 0 0 10 10 0 0 0 0 0 0 0 0 10 10 10 10 10 10 10 10 10 10 10 10 10 10 10 10 10 10 10 10
Moo 0 0 0 0 10 10 1 1 1 1 0 0 0 0 0 1 1 0 0 0 0 0 0 1 10 0 0 0 0 10 10 0 0 1 1 0 0 0 0 10 10 10 10 10 10 10 10 10 10 10 10 10 10 10 10 10 10 10 10
Sno 0 0 0 0 10 10 0 1 0 0 0 0 0 0 0 0 0 0 0 0 0 0 0 0 10 0 0 0 0 10 10 0 0 1 0 0 0 0 0 10 10 10 10 10 10 10 10 10 10 10 10 10 10 10 10 10 10 10 10
Num 0 0 0 0 10 10 1 1 1 1 0 0 0 0 0 0 1 0 0 0 1 0 0 1 10 1 0 0 0 10 10 0 0 0 0 1 0 0 0 10 10 10 10 10 10 10 10 10 10 10 10 10 10 10 10 10 10 10 10
Ris 0 0 0 0 10 10 1 1 1 0 0 0 0 0 1 0 0 0 0 0 0 0 0 0 10 0 0 0 0 10 10 0 0 0 0 0 0 0 0 10 10 10 10 10 10 10 10 10 10 10 10 10 10 10 10 10 10 10 10
Wie 0 0 0 0 10 10 1 0 1 0 0 0 0 1 0 1 1 0 0 1 1 0 0 0 10 0 0 0 0 10 10 0 0 1 0 0 1 0 0 10 10 10 10 10 10 10 10 10 10 10 10 10 10 10 10 10 10 10 10
Vro 0 0 0 0 10 10 0 0 0 0 1 0 0 0 1 0 1 0 0 0 0 0 0 1 10 0 1 0 0 10 10 0 0 0 0 0 0 0 0 10 10 10 10 10 10 10 10 10 10 10 10 10 10 10 10 10 10 10 10
Kai 0 1 0 0 10 10 0 1 0 0 1 0 1 0 1 1 0 1 0 0 0 0 0 0 10 0 0 0 0 10 10 0 0 0 0 0 0 1 0 10 10 10 10 10 10 10 10 10 10 10 10 10 10 10 10 10 10 10 10
Dag 0 0 0 0 10 10 0 0 0 0 0 0 0 0 0 0 1 0 0 0 0 0 0 0 10 0 0 0 0 10 10 0 0 0 0 0 0 0 1 10 10 10 10 10 10 10 10 10 10 10 10 10 10 10 10 10 10 10 10
Gr 0 0 0 0 10 10 0 0 0 0 0 0 0 0 0 0 0 0 0 0 0 0 1 0 10 0 0 1 0 10 10 0 0 0 0 0 0 0 0 10 10 10 10 10 10 10 10 10 10 10 10 10 10 10 10 10 10 10 10
Er 0 0 0 0 10 10 0 0 0 0 0 0 0 0 1 0 0 0 0 0 0 0 0 0 10 0 0 0 0 10 10 0 0 0 0 0 0 0 0 10 10 10 10 10 10 10 10 10 10 10 10 10 10 10 10 10 10 10 10
Bem 0 0 0 1 10 10 0 0 0 0 0 0 1 0 1 0 0 0 0 0 0 1 0 1 10 1 1 0 1 10 10 0 0 1 0 0 1 1 0 10 10 10 10 10 10 10 10 10 10 10 10 10 10 10 10 10 10 10 10
Tip 0 0 0 0 10 10 0 0 0 0 0 0 0 0 0 0 0 0 0 0 1 0 0 0 10 0 1 0 1 10 10 0 1 1 1 0 0 1 0 10 10 10 10 10 10 10 10 10 10 10 10 10 10 10 10 10 10 10 10
M30 0 1 0 0 10 10 1 1 1 0 0 0 0 0 0 0 0 0 1 0 0 0 0 1 10 1 0 0 1 10 10 0 1 1 1 0 0 0 0 10 10 10 10 10 10 10 10 10 10 10 10 10 10 10 10 10 10 10 10
Cho 0 1 0 0 10 10 1 1 1 1 1 0 1 0 0 1 0 0 0 0 1 0 1 0 10 1 0 0 1 10 10 0 1 1 1 1 0 0 0 10 10 10 10 10 10 10 10 10 10 10 10 10 10 10 10 10 10 10 10
LBoks 10 10 10 10 10 10 10 10 10 10 10 10 10 10 10 10 10 10 10 10 10 10 10 10 10 10 10 10 10 10 10 10 10 10 10 10 10 10 10 10 10 10 10 10 10 10 10 10 10 10 10 10 10 10 10 10 10 10 10
Nam 0 0 0 0 10 10 0 1 0 0 0 0 1 0 0 0 0 0 0 0 1 0 1 1 10 0 1 1 1 10 10 1 0 1 1 1 0 0 0 10 10 10 10 10 10 10 10 10 10 10 10 10 10 10 10 10 10 10 10
Bingo 0 0 0 0 10 10 0 0 0 0 0 0 0 0 0 1 0 0 0 0 1 1 0 0 10 1 0 1 1 10 10 0 1 0 0 1 1 1 0 10 10 10 10 10 10 10 10 10 10 10 10 10 10 10 10 10 10 10 10
Do 0 0 0 0 10 10 0 0 0 0 0 0 0 0 0 0 0 0 1 0 0 0 0 0 10 1 1 0 0 10 10 0 1 1 0 0 0 1 1 10 10 10 10 10 10 10 10 10 10 10 10 10 10 10 10 10 10 10 10
Fee 0 0 0 0 10 10 0 0 0 0 0 0 0 0 0 0 0 0 0 0 1 1 1 1 10 1 1 0 10 10 10 0 0 0 0 0 0 0 0 10 10 10 10 10 10 10 10 10 10 10 10 10 10 10 10 10 10 10 10
LBlind 10 10 10 10 10 10 10 10 10 10 10 10 10 10 10 10 10 10 10 10 10 10 10 10 10 10 10 10 10 10 10 0 0 0 0 0 0 0 0 10 10 10 10 10 10 10 10 10 10 10 10 10 10 10 10 10 10 10 10
LSko 10 10 10 10 10 10 10 10 10 10 10 10 10 10 10 10 10 10 10 10 10 10 10 10 10 10 10 10 10 10 10 0 0 0 0 0 0 0 0 10 10 10 10 10 10 10 10 10 10 10 10 10 10 10 10 10 10 10 10
Pan 0 0 0 0 10 10 1 1 1 0 0 0 0 0 0 0 0 0 0 0 0 0 0 0 10 1 0 0 0 0 0 0 0 0 0 0 0 0 0 10 10 10 10 10 10 10 10 10 10 10 10 10 10 10 10 10 10 10 10
Af 0 1 0 0 10 10 0 0 1 0 0 0 0 0 0 0 0 0 0 0 0 1 1 1 10 0 1 1 0 0 0 0 0 0 0 0 0 0 0 10 10 10 10 10 10 10 10 10 10 10 10 10 10 10 10 10 10 10 10
Hee 0 0 0 0 10 10 1 0 1 0 1 1 0 0 1 0 0 0 0 0 1 1 1 1 10 1 0 1 0 0 0 0 0 0 0 0 0 0 0 10 10 10 10 10 10 10 10 10 10 10 10 10 10 10 10 10 10 10 10
Mie 0 0 0 0 10 10 1 0 0 0 1 0 0 0 0 0 0 0 0 0 0 1 1 1 10 1 0 0 0 0 0 0 0 0 0 0 0 0 0 10 10 10 10 10 10 10 10 10 10 10 10 10 10 10 10 10 10 10 10
Nie 0 0 0 0 10 10 0 0 0 0 0 0 1 0 0 0 0 0 0 0 0 0 0 1 10 1 1 0 0 0 0 0 0 0 0 0 0 0 0 10 10 10 10 10 10 10 10 10 10 10 10 10 10 10 10 10 10 10 10
Wo 0 0 0 0 10 10 0 0 0 0 0 0 0 0 1 0 0 0 0 0 1 0 0 0 10 0 1 0 0 0 0 0 0 0 0 0 0 0 0 10 10 10 10 10 10 10 10 10 10 10 10 10 10 10 10 10 10 10 10
Ki 0 0 0 0 10 10 0 0 0 0 0 0 0 0 0 0 1 0 0 0 1 1 0 0 10 0 1 1 0 0 0 0 0 0 0 0 0 0 0 10 10 10 10 10 10 10 10 10 10 10 10 10 10 10 10 10 10 10 10
Dw 0 0 0 0 10 10 0 0 0 0 0 0 0 0 0 0 0 1 0 0 0 0 0 0 10 0 0 1 0 0 0 0 0 0 0 0 0 0 0 10 10 10 10 10 10 10 10 10 10 10 10 10 10 10 10 10 10 10 10
Og 10 10 10 10 10 10 10 10 10 10 10 10 10 10 10 10 10 10 10 10 10 10 10 10 10 10 10 10 10 10 10 10 10 10 10 10 10 10 10 10 10 10 10 10 10 10 10 10 10 10 10 10 10 10 10 10 10 10 10
Po 10 10 10 10 10 10 10 10 10 10 10 10 10 10 10 10 10 10 10 10 10 10 10 10 10 10 10 10 10 10 10 10 10 10 10 10 10 10 10 10 10 10 10 10 10 10 10 10 10 10 10 10 10 10 10 10 10 10 10
Ak 10 10 10 10 10 10 10 10 10 10 10 10 10 10 10 10 10 10 10 10 10 10 10 10 10 10 10 10 10 10 10 10 10 10 10 10 10 10 10 10 10 10 10 10 10 10 10 10 10 10 10 10 10 10 10 10 10 10 10
Sp 10 10 10 10 10 10 10 10 10 10 10 10 10 10 10 10 10 10 10 10 10 10 10 10 10 10 10 10 10 10 10 10 10 10 10 10 10 10 10 10 10 10 10 10 10 10 10 10 10 10 10 10 10 10 10 10 10 10 10
No 10 10 10 10 10 10 10 10 10 10 10 10 10 10 10 10 10 10 10 10 10 10 10 10 10 10 10 10 10 10 10 10 10 10 10 10 10 10 10 10 10 10 10 10 10 10 10 10 10 10 10 10 10 10 10 10 10 10 10
Ro 10 10 10 10 10 10 10 10 10 10 10 10 10 10 10 10 10 10 10 10 10 10 10 10 10 10 10 10 10 10 10 10 10 10 10 10 10 10 10 10 10 10 10 10 10 10 10 10 10 10 10 10 10 10 10 10 10 10 10
Wat 10 10 10 10 10 10 10 10 10 10 10 10 10 10 10 10 10 10 10 10 10 10 10 10 10 10 10 10 10 10 10 10 10 10 10 10 10 10 10 10 10 10 10 10 10 10 10 10 10 10 10 10 10 10 10 10 10 10 10
Va 10 10 10 10 10 10 10 10 10 10 10 10 10 10 10 10 10 10 10 10 10 10 10 10 10 10 10 10 10 10 10 10 10 10 10 10 10 10 10 10 10 10 10 10 10 10 10 10 10 10 10 10 10 10 10 10 10 10 10
Kon 10 10 10 10 10 10 10 10 10 10 10 10 10 10 10 10 10 10 10 10 10 10 10 10 10 10 10 10 10 10 10 10 10 10 10 10 10 10 10 10 10 10 10 10 10 10 10 10 10 10 10 10 10 10 10 10 10 10 10
On 10 10 10 10 10 10 10 10 10 10 10 10 10 10 10 10 10 10 10 10 10 10 10 10 10 10 10 10 10 10 10 10 10 10 10 10 10 10 10 10 10 10 10 10 10 10 10 10 10 10 10 10 10 10 10 10 10 10 10
Pie 10 10 10 10 10 10 10 10 10 10 10 10 10 10 10 10 10 10 10 10 10 10 10 10 10 10 10 10 10 10 10 10 10 10 10 10 10 10 10 10 10 10 10 10 10 10 10 10 10 10 10 10 10 10 10 10 10 10 10
Als 10 10 10 10 10 10 10 10 10 10 10 10 10 10 10 10 10 10 10 10 10 10 10 10 10 10 10 10 10 10 10 10 10 10 10 10 10 10 10 10 10 10 10 10 10 10 10 10 10 10 10 10 10 10 10 10 10 10 10
Hip 10 10 10 10 10 10 10 10 10 10 10 10 10 10 10 10 10 10 10 10 10 10 10 10 10 10 10 10 10 10 10 10 10 10 10 10 10 10 10 10 10 10 10 10 10 10 10 10 10 10 10 10 10 10 10 10 10 10 10
Mev 10 10 10 10 10 10 10 10 10 10 10 10 10 10 10 10 10 10 10 10 10 10 10 10 10 10 10 10 10 10 10 10 10 10 10 10 10 10 10 10 10 10 10 10 10 10 10 10 10 10 10 10 10 10 10 10 10 10 10
Sie 10 10 10 10 10 10 10 10 10 10 10 10 10 10 10 10 10 10 10 10 10 10 10 10 10 10 10 10 10 10 10 10 10 10 10 10 10 10 10 10 10 10 10 10 10 10 10 10 10 10 10 10 10 10 10 10 10 10 10
Nu 10 10 10 10 10 10 10 10 10 10 10 10 10 10 10 10 10 10 10 10 10 10 10 10 10 10 10 10 10 10 10 10 10 10 10 10 10 10 10 10 10 10 10 10 10 10 10 10 10 10 10 10 10 10 10 10 10 10 10
Ra 10 10 10 10 10 10 10 10 10 10 10 10 10 10 10 10 10 10 10 10 10 10 10 10 10 10 10 10 10 10 10 10 10 10 10 10 10 10 10 10 10 10 10 10 10 10 10 10 10 10 10 10 10 10 10 10 10 10 10
Wu 10 10 10 10 10 10 10 10 10 10 10 10 10 10 10 10 10 10 10 10 10 10 10 10 10 10 10 10 10 10 10 10 10 10 10 10 10 10 10 10 10 10 10 10 10 10 10 10 10 10 10 10 10 10 10 10 10 10 10
Vu 10 10 10 10 10 10 10 10 10 10 10 10 10 10 10 10 10 10 10 10 10 10 10 10 10 10 10 10 10 10 10 10 10 10 10 10 10 10 10 10 10 10 10 10 10 10 10 10 10 10 10 10 10 10 10 10 10 10 10
Bu 10 10 10 10 10 10 10 10 10 10 10 10 10 10 10 10 10 10 10 10 10 10 10 10 10 10 10 10 10 10 10 10 10 10 10 10 10 10 10 10 10 10 10 10 10 10 10 10 10 10 10 10 10 10 10 10 10 10 10

## Sheet: BD2
Ru Pi Le Oo Ar Ok Oul Pri Asi Hak Moo Sno Num Ris Wie Vro Kai Dag Gr Er Bem Tip M30 Cho LBoks Nam Bingo Do Fee LBlind LSko Pan Af Hee Mie Nie Wo Ki Dw Og Po Ak Sp No Ro Wat Va Kon On Pie Als Hip Mev Sie Nu Ra Wu Vu Bu
Ru 0 0 1 0 10 10 1 0 0 0 1 0 0 1 0 0 0 0 10 0 0 1 0 1 0 0 0 1 0 1 0 0 0 0 0 0 0 0 0 10 10 10 10 10 10 10 10 10 10 10 10 10 10 10 10 10 10 10 10
Pi 0 0 0 0 10 10 0 0 0 0 1 0 0 0 0 0 0 0 10 0 1 0 0 0 0 1 0 0 0 0 0 0 0 0 0 0 0 0 0 10 10 10 10 10 10 10 10 10 10 10 10 10 10 10 10 10 10 10 10
Le 1 0 0 0 10 10 0 0 0 0 1 0 0 0 0 0 0 0 10 0 0 0 0 0 0 0 0 0 0 0 0 0 0 1 0 0 0 1 0 10 10 10 10 10 10 10 10 10 10 10 10 10 10 10 10 10 10 10 10
Oo 0 0 0 0 10 10 0 0 0 0 0 0 0 0 0 0 0 0 10 0 0 0 0 0 0 0 0 0 0 0 0 0 0 0 0 0 0 0 0 10 10 10 10 10 10 10 10 10 10 10 10 10 10 10 10 10 10 10 10
Ar 10 10 10 10 10 10 10 10 10 10 10 10 10 10 10 10 10 10 10 10 10 10 10 10 10 10 10 10 10 10 10 10 10 10 10 10 10 10 10 10 10 10 10 10 10 10 10 10 10 10 10 10 10 10 10 10 10 10 10
Ok 10 10 10 10 10 10 10 10 10 10 10 10 10 10 10 10 10 10 10 10 10 10 10 10 10 10 10 10 10 10 10 10 10 10 10 10 10 10 10 10 10 10 10 10 10 10 10 10 10 10 10 10 10 10 10 10 10 10 10
Oul 1 0 0 0 10 10 0 0 1 0 1 0 1 1 0 0 0 0 10 0 0 0 1 1 0 1 1 1 0 0 0 1 1 1 1 0 0 0 0 10 10 10 10 10 10 10 10 10 10 10 10 10 10 10 10 10 10 10 10
Pri 0 0 0 0 10 10 0 0 0 0 0 0 0 0 0 0 0 0 10 0 0 0 1 1 1 0 0 0 1 1 1 0 0 1 0 0 0 0 0 10 10 10 10 10 10 10 10 10 10 10 10 10 10 10 10 10 10 10 10
Asi 0 0 0 0 10 10 1 0 0 0 1 0 0 1 0 0 0 0 10 0 0 0 0 1 1 1 0 0 1 0 0 0 1 0 0 0 0 0 0 10 10 10 10 10 10 10 10 10 10 10 10 10 10 10 10 10 10 10 10
Hak 0 0 0 0 10 10 0 0 0 0 0 0 0 0 0 0 0 0 10 0 0 0 0 0 0 1 0 0 0 0 0 0 0 0 0 0 0 0 0 10 10 10 10 10 10 10 10 10 10 10 10 10 10 10 10 10 10 10 10
Moo 1 1 1 0 10 10 1 0 1 0 0 0 1 1 0 0 0 0 10 0 0 0 0 1 1 1 0 0 0 1 0 1 0 1 1 0 0 0 0 10 10 10 10 10 10 10 10 10 10 10 10 10 10 10 10 10 10 10 10
Sno 0 0 0 0 10 10 0 0 0 0 0 0 0 0 0 0 0 0 10 0 0 0 0 1 0 0 0 0 0 0 0 0 0 0 0 0 0 0 0 10 10 10 10 10 10 10 10 10 10 10 10 10 10 10 10 10 10 10 10
Num 0 0 0 0 10 10 1 0 0 0 1 0 0 1 0 0 1 0 10 0 1 0 0 0 0 1 0 0 0 0 0 0 0 0 0 1 0 0 0 10 10 10 10 10 10 10 10 10 10 10 10 10 10 10 10 10 10 10 10
Ris 1 0 0 0 10 10 1 0 1 0 1 0 1 0 0 0 0 0 10 0 0 1 1 1 1 1 0 0 0 1 0 0 0 1 0 0 0 0 0 10 10 10 10 10 10 10 10 10 10 10 10 10 10 10 10 10 10 10 10
Wie 0 0 0 0 10 10 0 0 0 0 0 0 0 0 0 0 0 0 10 0 0 0 0 0 1 1 1 0 1 1 0 0 0 0 0 0 1 0 0 10 10 10 10 10 10 10 10 10 10 10 10 10 10 10 10 10 10 10 10
Vro 0 0 0 0 10 10 0 0 0 0 0 0 0 0 0 0 0 0 10 0 0 0 1 0 1 0 0 0 0 1 0 0 0 0 0 0 0 0 0 10 10 10 10 10 10 10 10 10 10 10 10 10 10 10 10 10 10 10 10
Kai 0 0 0 0 10 10 0 0 0 0 0 0 1 0 0 0 0 0 10 0 0 0 0 0 0 0 0 0 0 0 0 0 0 0 0 0 0 1 0 10 10 10 10 10 10 10 10 10 10 10 10 10 10 10 10 10 10 10 10
Dag 0 0 0 0 10 10 0 0 0 0 0 0 0 0 0 0 0 0 10 0 0 0 0 0 0 1 0 0 0 0 0 0 1 0 0 0 0 0 1 10 10 10 10 10 10 10 10 10 10 10 10 10 10 10 10 10 10 10 10
Gr 10 10 10 10 10 10 10 10 10 10 10 10 10 10 10 10 10 10 10 10 10 10 10 10 10 10 10 10 10 10 10 10 10 10 10 10 10 10 10 10 10 10 10 10 10 10 10 10 10 10 10 10 10 10 10 10 10 10 10
Er 0 0 0 0 10 10 0 0 0 0 0 0 0 0 0 0 0 0 10 0 0 0 0 0 0 0 0 0 0 0 0 0 0 0 0 0 0 0 0 10 10 10 10 10 10 10 10 10 10 10 10 10 10 10 10 10 10 10 10
Bem 0 1 0 0 10 10 0 0 0 0 0 0 1 0 0 0 0 0 10 0 0 0 0 0 0 1 0 0 0 1 0 0 0 0 0 0 1 0 0 10 10 10 10 10 10 10 10 10 10 10 10 10 10 10 10 10 10 10 10
Tip 1 0 0 0 10 10 0 0 0 0 0 0 0 1 0 0 0 0 10 0 0 0 0 0 0 1 1 1 1 0 0 0 1 1 0 0 0 0 0 10 10 10 10 10 10 10 10 10 10 10 10 10 10 10 10 10 10 10 10
M30 0 0 0 0 10 10 1 1 0 0 0 0 0 1 0 1 0 0 10 0 0 0 0 1 0 0 0 0 0 0 0 0 0 0 0 0 0 0 0 10 10 10 10 10 10 10 10 10 10 10 10 10 10 10 10 10 10 10 10
Cho 1 0 0 0 10 10 1 1 1 0 1 1 0 1 0 0 0 0 10 0 0 0 1 0 1 0 0 0 0 0 0 0 0 1 1 1 0 1 0 10 10 10 10 10 10 10 10 10 10 10 10 10 10 10 10 10 10 10 10
LBoks 0 0 0 0 10 10 0 1 1 0 1 0 0 1 1 1 0 0 10 0 0 0 0 1 0 0 0 0 0 0 0 0 0 0 0 0 0 0 0 10 10 10 10 10 10 10 10 10 10 10 10 10 10 10 10 10 10 10 10
Nam 0 1 0 0 10 10 1 0 1 1 1 0 1 1 1 0 0 1 10 0 1 1 0 0 0 0 0 0 1 0 1 0 0 0 0 1 0 0 0 10 10 10 10 10 10 10 10 10 10 10 10 10 10 10 10 10 10 10 10
Bingo 0 0 0 0 10 10 1 0 0 0 0 0 0 0 1 0 0 0 10 0 0 1 0 0 0 0 0 0 0 0 0 0 0 0 0 0 0 0 0 10 10 10 10 10 10 10 10 10 10 10 10 10 10 10 10 10 10 10 10
Do 1 0 0 0 10 10 1 0 0 0 0 0 0 0 0 0 0 0 10 0 0 1 0 0 0 0 0 0 0 0 0 0 0 0 0 0 0 0 0 10 10 10 10 10 10 10 10 10 10 10 10 10 10 10 10 10 10 10 10
Fee 0 0 0 0 10 10 0 1 1 0 0 0 0 0 1 0 0 0 10 0 0 1 0 0 0 1 0 0 0 0 0 0 0 0 1 0 0 0 0 10 10 10 10 10 10 10 10 10 10 10 10 10 10 10 10 10 10 10 10
LBlind 1 0 0 0 10 10 0 1 0 0 1 0 0 1 1 1 0 0 10 0 1 0 0 0 0 0 0 0 0 0 0 0 0 0 0 0 0 0 0 10 10 10 10 10 10 10 10 10 10 10 10 10 10 10 10 10 10 10 10
LSko 0 0 0 0 10 10 0 1 0 0 0 0 0 0 0 0 0 0 10 0 0 0 0 0 0 1 0 0 0 0 0 0 0 0 0 0 0 0 0 10 10 10 10 10 10 10 10 10 10 10 10 10 10 10 10 10 10 10 10
Pan 0 0 0 0 10 10 1 0 0 0 1 0 0 0 0 0 0 0 10 0 0 0 0 0 0 0 0 0 0 0 0 0 0 0 0 0 0 0 0 10 10 10 10 10 10 10 10 10 10 10 10 10 10 10 10 10 10 10 10
Af 0 0 0 0 10 10 1 0 1 0 0 0 0 0 0 0 0 1 10 0 0 1 0 0 0 0 0 0 0 0 0 0 0 0 0 0 0 0 0 10 10 10 10 10 10 10 10 10 10 10 10 10 10 10 10 10 10 10 10
Hee 0 0 1 0 10 10 1 1 0 0 1 0 0 1 0 0 0 0 10 0 0 1 0 1 0 0 0 0 0 0 0 0 0 0 0 0 0 0 0 10 10 10 10 10 10 10 10 10 10 10 10 10 10 10 10 10 10 10 10
Mie 0 0 0 0 10 10 1 0 0 0 1 0 0 0 0 0 0 0 10 0 0 0 0 1 0 0 0 0 1 0 0 0 0 0 0 0 0 0 0 10 10 10 10 10 10 10 10 10 10 10 10 10 10 10 10 10 10 10 10
Nie 0 0 0 0 10 10 0 0 0 0 0 0 1 0 0 0 0 0 10 0 0 0 0 1 0 1 0 0 0 0 0 0 0 0 0 0 0 0 0 10 10 10 10 10 10 10 10 10 10 10 10 10 10 10 10 10 10 10 10
Wo 0 0 0 0 10 10 0 0 0 0 0 0 0 0 1 0 0 0 10 0 1 0 0 0 0 0 0 0 0 0 0 0 0 0 0 0 0 0 0 10 10 10 10 10 10 10 10 10 10 10 10 10 10 10 10 10 10 10 10
Ki 0 0 1 0 10 10 0 0 0 0 0 0 0 0 0 0 1 0 10 0 0 0 0 1 0 0 0 0 0 0 0 0 0 0 0 0 0 0 0 10 10 10 10 10 10 10 10 10 10 10 10 10 10 10 10 10 10 10 10
Dw 0 0 0 0 10 10 0 0 0 0 0 0 0 0 0 0 0 1 10 0 0 0 0 0 0 0 0 0 0 0 0 0 0 0 0 0 0 0 0 10 10 10 10 10 10 10 10 10 10 10 10 10 10 10 10 10 10 10 10
Og 10 10 10 10 10 10 10 10 10 10 10 10 10 10 10 10 10 10 10 10 10 10 10 10 10 10 10 10 10 10 10 10 10 10 10 10 10 10 10 10 10 10 10 10 10 10 10 10 10 10 10 10 10 10 10 10 10 10 10
Po 10 10 10 10 10 10 10 10 10 10 10 10 10 10 10 10 10 10 10 10 10 10 10 10 10 10 10 10 10 10 10 10 10 10 10 10 10 10 10 10 10 10 10 10 10 10 10 10 10 10 10 10 10 10 10 10 10 10 10
Ak 10 10 10 10 10 10 10 10 10 10 10 10 10 10 10 10 10 10 10 10 10 10 10 10 10 10 10 10 10 10 10 10 10 10 10 10 10 10 10 10 10 10 10 10 10 10 10 10 10 10 10 10 10 10 10 10 10 10 10
Sp 10 10 10 10 10 10 10 10 10 10 10 10 10 10 10 10 10 10 10 10 10 10 10 10 10 10 10 10 10 10 10 10 10 10 10 10 10 10 10 10 10 10 10 10 10 10 10 10 10 10 10 10 10 10 10 10 10 10 10
No 10 10 10 10 10 10 10 10 10 10 10 10 10 10 10 10 10 10 10 10 10 10 10 10 10 10 10 10 10 10 10 10 10 10 10 10 10 10 10 10 10 10 10 10 10 10 10 10 10 10 10 10 10 10 10 10 10 10 10
Ro 10 10 10 10 10 10 10 10 10 10 10 10 10 10 10 10 10 10 10 10 10 10 10 10 10 10 10 10 10 10 10 10 10 10 10 10 10 10 10 10 10 10 10 10 10 10 10 10 10 10 10 10 10 10 10 10 10 10 10
Wat 10 10 10 10 10 10 10 10 10 10 10 10 10 10 10 10 10 10 10 10 10 10 10 10 10 10 10 10 10 10 10 10 10 10 10 10 10 10 10 10 10 10 10 10 10 10 10 10 10 10 10 10 10 10 10 10 10 10 10
Va 10 10 10 10 10 10 10 10 10 10 10 10 10 10 10 10 10 10 10 10 10 10 10 10 10 10 10 10 10 10 10 10 10 10 10 10 10 10 10 10 10 10 10 10 10 10 10 10 10 10 10 10 10 10 10 10 10 10 10
Kon 10 10 10 10 10 10 10 10 10 10 10 10 10 10 10 10 10 10 10 10 10 10 10 10 10 10 10 10 10 10 10 10 10 10 10 10 10 10 10 10 10 10 10 10 10 10 10 10 10 10 10 10 10 10 10 10 10 10 10
On 10 10 10 10 10 10 10 10 10 10 10 10 10 10 10 10 10 10 10 10 10 10 10 10 10 10 10 10 10 10 10 10 10 10 10 10 10 10 10 10 10 10 10 10 10 10 10 10 10 10 10 10 10 10 10 10 10 10 10
Pie 10 10 10 10 10 10 10 10 10 10 10 10 10 10 10 10 10 10 10 10 10 10 10 10 10 10 10 10 10 10 10 10 10 10 10 10 10 10 10 10 10 10 10 10 10 10 10 10 10 10 10 10 10 10 10 10 10 10 10
Als 10 10 10 10 10 10 10 10 10 10 10 10 10 10 10 10 10 10 10 10 10 10 10 10 10 10 10 10 10 10 10 10 10 10 10 10 10 10 10 10 10 10 10 10 10 10 10 10 10 10 10 10 10 10 10 10 10 10 10
Hip 10 10 10 10 10 10 10 10 10 10 10 10 10 10 10 10 10 10 10 10 10 10 10 10 10 10 10 10 10 10 10 10 10 10 10 10 10 10 10 10 10 10 10 10 10 10 10 10 10 10 10 10 10 10 10 10 10 10 10
Mev 10 10 10 10 10 10 10 10 10 10 10 10 10 10 10 10 10 10 10 10 10 10 10 10 10 10 10 10 10 10 10 10 10 10 10 10 10 10 10 10 10 10 10 10 10 10 10 10 10 10 10 10 10 10 10 10 10 10 10
Sie 10 10 10 10 10 10 10 10 10 10 10 10 10 10 10 10 10 10 10 10 10 10 10 10 10 10 10 10 10 10 10 10 10 10 10 10 10 10 10 10 10 10 10 10 10 10 10 10 10 10 10 10 10 10 10 10 10 10 10
Nu 10 10 10 10 10 10 10 10 10 10 10 10 10 10 10 10 10 10 10 10 10 10 10 10 10 10 10 10 10 10 10 10 10 10 10 10 10 10 10 10 10 10 10 10 10 10 10 10 10 10 10 10 10 10 10 10 10 10 10
Ra 10 10 10 10 10 10 10 10 10 10 10 10 10 10 10 10 10 10 10 10 10 10 10 10 10 10 10 10 10 10 10 10 10 10 10 10 10 10 10 10 10 10 10 10 10 10 10 10 10 10 10 10 10 10 10 10 10 10 10
Wu 10 10 10 10 10 10 10 10 10 10 10 10 10 10 10 10 10 10 10 10 10 10 10 10 10 10 10 10 10 10 10 10 10 10 10 10 10 10 10 10 10 10 10 10 10 10 10 10 10 10 10 10 10 10 10 10 10 10 10
Vu 10 10 10 10 10 10 10 10 10 10 10 10 10 10 10 10 10 10 10 10 10 10 10 10 10 10 10 10 10 10 10 10 10 10 10 10 10 10 10 10 10 10 10 10 10 10 10 10 10 10 10 10 10 10 10 10 10 10 10
Bu 10 10 10 10 10 10 10 10 10 10 10 10 10 10 10 10 10 10 10 10 10 10 10 10 10 10 10 10 10 10 10 10 10 10 10 10 10 10 10 10 10 10 10 10 10 10 10 10 10 10 10 10 10 10 10 10 10 10 10

## Sheet: BD3
Ru Pi Le Oo Ar Ok Oul Pri Asi Hak Moo Sno Num Ris Wie Vro Kai Dag Gr Er Bem Tip M30 Cho LBoks Nam Bingo Do Fee LBlind LSko Pan Af Hee Mie Nie Wo Ki Dw Og Po Ak Sp No Ro Wat Va Kon On Pie Als Hip Mev Sie Nu Ra Wu Vu Bu
Ru 0 0 0 0 0 10 1 1 1 0 0 0 0 0 0 0 1 0 10 10 0 0 1 1 0 0 0 0 0 0 0 0 1 0 0 0 0 0 0 10 10 10 10 10 10 10 10 10 10 10 10 10 10 10 10 10 10 10 10
Pi 0 0 0 0 0 10 1 1 0 0 1 0 0 0 1 0 0 0 10 10 1 0 1 1 0 1 0 0 0 0 0 0 0 0 0 0 0 0 0 10 10 10 10 10 10 10 10 10 10 10 10 10 10 10 10 10 10 10 10
Le 0 0 0 0 0 10 0 0 0 0 0 0 0 0 0 0 1 0 10 10 0 0 0 0 0 0 0 0 0 0 0 0 0 0 0 0 0 0 0 10 10 10 10 10 10 10 10 10 10 10 10 10 10 10 10 10 10 10 10
Oo 0 0 0 0 0 10 0 0 0 1 1 0 0 0 0 0 0 0 10 10 0 0 0 0 0 0 0 0 0 0 0 0 0 0 0 0 0 0 0 10 10 10 10 10 10 10 10 10 10 10 10 10 10 10 10 10 10 10 10
Ar 0 0 0 0 0 10 0 0 0 0 0 0 0 0 0 0 0 0 10 10 0 0 0 0 0 0 0 0 0 0 0 0 0 0 0 0 0 0 0 10 10 10 10 10 10 10 10 10 10 10 10 10 10 10 10 10 10 10 10
Ok 10 10 10 10 10 10 10 10 10 10 10 10 10 10 10 10 10 10 10 10 10 10 10 10 10 10 10 10 10 10 10 10 10 10 10 10 10 10 10 10 10 10 10 10 10 10 10 10 10 10 10 10 10 10 10 10 10 10 10
Oul 1 1 0 0 0 10 0 1 1 0 1 0 0 0 0 0 0 0 10 10 0 0 1 1 0 0 0 0 0 1 0 0 0 1 1 0 0 0 0 10 10 10 10 10 10 10 10 10 10 10 10 10 10 10 10 10 10 10 10
Pri 1 1 0 0 0 10 1 0 1 0 1 0 1 1 0 0 0 0 10 10 0 0 1 1 0 1 0 0 0 1 0 1 0 1 1 0 0 0 0 10 10 10 10 10 10 10 10 10 10 10 10 10 10 10 10 10 10 10 10
Asi 1 0 0 0 0 10 1 1 0 0 0 0 0 0 0 0 0 0 10 10 0 0 1 1 1 1 0 0 0 0 0 1 1 1 0 0 0 0 0 10 10 10 10 10 10 10 10 10 10 10 10 10 10 10 10 10 10 10 10
Hak 0 0 0 1 0 10 0 0 0 0 0 0 1 0 0 1 0 0 10 10 0 0 0 1 0 0 0 0 0 0 0 0 0 1 0 0 0 0 0 10 10 10 10 10 10 10 10 10 10 10 10 10 10 10 10 10 10 10 10
Moo 0 1 0 1 0 10 1 1 0 0 0 0 0 1 0 0 0 0 10 10 0 0 1 1 0 0 0 0 0 0 0 0 0 0 1 0 0 1 0 10 10 10 10 10 10 10 10 10 10 10 10 10 10 10 10 10 10 10 10
Sno 0 0 0 0 0 10 0 0 0 0 0 0 0 0 0 0 0 0 10 10 0 0 0 0 1 0 0 0 0 1 0 0 0 0 0 0 0 0 0 10 10 10 10 10 10 10 10 10 10 10 10 10 10 10 10 10 10 10 10
Num 0 0 0 0 0 10 0 1 0 1 0 0 0 1 0 1 0 0 10 10 0 0 0 0 0 1 0 0 0 0 0 0 0 0 0 1 0 0 0 10 10 10 10 10 10 10 10 10 10 10 10 10 10 10 10 10 10 10 10
Ris 0 0 0 0 0 10 0 1 0 0 1 0 1 0 0 0 0 0 10 10 0 0 1 0 1 0 0 0 0 0 0 0 0 0 1 0 0 0 0 10 10 10 10 10 10 10 10 10 10 10 10 10 10 10 10 10 10 10 10
Wie 0 1 0 0 0 10 0 0 0 0 0 0 0 0 0 0 0 0 10 10 1 0 0 0 0 0 0 0 0 0 0 0 0 0 0 0 1 0 0 10 10 10 10 10 10 10 10 10 10 10 10 10 10 10 10 10 10 10 10
Vro 0 0 0 0 0 10 0 0 0 1 0 0 1 0 0 0 0 0 10 10 0 0 0 0 1 0 0 0 0 0 0 0 0 0 0 0 0 0 0 10 10 10 10 10 10 10 10 10 10 10 10 10 10 10 10 10 10 10 10
Kai 1 0 1 0 0 10 0 0 0 0 0 0 0 0 0 0 0 1 10 10 0 0 0 0 0 0 0 0 0 0 0 0 0 0 0 0 0 1 0 10 10 10 10 10 10 10 10 10 10 10 10 10 10 10 10 10 10 10 10
Dag 0 0 0 0 0 10 0 0 0 0 0 0 0 0 0 0 1 0 10 10 0 0 0 0 0 0 0 0 0 0 0 0 0 0 0 0 0 0 0 10 10 10 10 10 10 10 10 10 10 10 10 10 10 10 10 10 10 10 10
Gr 10 10 10 10 10 10 10 10 10 10 10 10 10 10 10 10 10 10 10 10 10 10 10 10 10 10 10 10 10 10 10 10 10 10 10 10 10 10 10 10 10 10 10 10 10 10 10 10 10 10 10 10 10 10 10 10 10 10 10
Er 10 10 10 10 10 10 10 10 10 10 10 10 10 10 10 10 10 10 10 10 10 10 10 10 10 10 10 10 10 10 10 10 10 10 10 10 10 10 10 10 10 10 10 10 10 10 10 10 10 10 10 10 10 10 10 10 10 10 10
Bem 0 1 0 0 0 10 0 0 0 0 0 0 0 0 1 0 0 0 10 10 0 1 0 0 0 1 0 0 1 0 1 0 0 0 0 0 0 0 0 10 10 10 10 10 10 10 10 10 10 10 10 10 10 10 10 10 10 10 10
Tip 0 0 0 0 0 10 0 0 0 0 0 0 0 0 0 0 0 0 10 10 1 0 0 0 0 0 0 0 0 1 0 0 0 0 0 0 0 0 0 10 10 10 10 10 10 10 10 10 10 10 10 10 10 10 10 10 10 10 10
M30 1 1 0 0 0 10 1 1 1 0 1 0 0 1 0 0 0 0 10 10 0 0 0 1 1 1 1 0 1 1 0 0 1 1 1 0 0 0 0 10 10 10 10 10 10 10 10 10 10 10 10 10 10 10 10 10 10 10 10
Cho 1 1 0 0 0 10 1 1 1 1 1 0 0 0 0 0 0 0 10 10 0 0 1 0 1 0 0 0 1 0 0 1 1 1 1 1 0 0 0 10 10 10 10 10 10 10 10 10 10 10 10 10 10 10 10 10 10 10 10
LBoks 0 0 0 0 0 10 0 0 1 0 0 1 0 1 0 1 0 0 10 10 0 0 1 1 0 1 0 0 1 0 0 1 0 1 0 0 0 0 0 10 10 10 10 10 10 10 10 10 10 10 10 10 10 10 10 10 10 10 10
Nam 0 1 0 0 0 10 0 1 1 0 0 0 1 0 0 0 0 0 10 10 1 0 1 0 1 0 1 0 1 1 1 0 1 1 1 1 0 0 0 10 10 10 10 10 10 10 10 10 10 10 10 10 10 10 10 10 10 10 10
Bingo 0 0 0 0 0 10 0 0 0 0 0 0 0 0 0 0 0 0 10 10 0 0 1 0 0 1 0 0 0 1 0 0 1 1 0 1 0 0 0 10 10 10 10 10 10 10 10 10 10 10 10 10 10 10 10 10 10 10 10
Do 0 0 0 0 0 10 0 0 0 0 0 0 0 0 0 0 0 0 10 10 0 0 0 0 0 0 0 0 1 1 1 0 1 0 0 0 0 1 0 10 10 10 10 10 10 10 10 10 10 10 10 10 10 10 10 10 10 10 10
Fee 0 0 0 0 0 10 0 0 0 0 0 0 0 0 0 0 0 0 10 10 1 0 1 1 1 1 0 1 0 1 0 1 1 0 1 1 0 0 1 10 10 10 10 10 10 10 10 10 10 10 10 10 10 10 10 10 10 10 10
LBlind 0 0 0 0 0 10 1 1 0 0 0 1 0 0 0 0 0 0 10 10 0 1 1 0 0 1 1 1 1 0 0 0 0 0 0 0 0 0 0 10 10 10 10 10 10 10 10 10 10 10 10 10 10 10 10 10 10 10 10
LSko 0 0 0 0 0 10 0 0 0 0 0 0 0 0 0 0 0 0 10 10 1 0 0 0 0 1 0 1 0 0 0 0 0 0 0 0 0 0 0 10 10 10 10 10 10 10 10 10 10 10 10 10 10 10 10 10 10 10 10
Pan 0 0 0 0 0 10 0 1 1 0 0 0 0 0 0 0 0 0 10 10 0 0 0 1 1 0 0 0 1 0 0 0 0 0 0 0 0 0 0 10 10 10 10 10 10 10 10 10 10 10 10 10 10 10 10 10 10 10 10
Af 1 0 0 0 0 10 0 0 1 0 0 0 0 0 0 0 0 0 10 10 0 0 1 1 0 1 1 1 1 0 0 0 0 0 0 0 0 0 0 10 10 10 10 10 10 10 10 10 10 10 10 10 10 10 10 10 10 10 10
Hee 0 0 0 0 0 10 1 1 1 1 0 0 0 0 0 0 0 0 10 10 0 0 1 1 1 1 1 0 0 0 0 0 0 0 0 0 0 0 0 10 10 10 10 10 10 10 10 10 10 10 10 10 10 10 10 10 10 10 10
Mie 0 0 0 0 0 10 1 1 0 0 1 0 0 1 0 0 0 0 10 10 0 0 1 1 0 1 0 0 1 0 0 0 0 0 0 0 0 0 0 10 10 10 10 10 10 10 10 10 10 10 10 10 10 10 10 10 10 10 10
Nie 0 0 0 0 0 10 0 0 0 0 0 0 1 0 0 0 0 0 10 10 0 0 0 1 0 1 1 0 1 0 0 0 0 0 0 0 0 0 0 10 10 10 10 10 10 10 10 10 10 10 10 10 10 10 10 10 10 10 10
Wo 0 0 0 0 0 10 0 0 0 0 0 0 0 0 1 0 0 0 10 10 0 0 0 0 0 0 0 0 0 0 0 0 0 0 0 0 0 0 0 10 10 10 10 10 10 10 10 10 10 10 10 10 10 10 10 10 10 10 10
Ki 0 0 0 0 0 10 0 0 0 0 1 0 0 0 0 0 1 0 10 10 0 0 0 0 0 0 0 1 0 0 0 0 0 0 0 0 0 0 0 10 10 10 10 10 10 10 10 10 10 10 10 10 10 10 10 10 10 10 10
Dw 0 0 0 0 0 10 0 0 0 0 0 0 0 0 0 0 0 0 10 10 0 0 0 0 0 0 0 0 1 0 0 0 0 0 0 0 0 0 0 10 10 10 10 10 10 10 10 10 10 10 10 10 10 10 10 10 10 10 10
Og 10 10 10 10 10 10 10 10 10 10 10 10 10 10 10 10 10 10 10 10 10 10 10 10 10 10 10 10 10 10 10 10 10 10 10 10 10 10 10 10 10 10 10 10 10 10 10 10 10 10 10 10 10 10 10 10 10 10 10
Po 10 10 10 10 10 10 10 10 10 10 10 10 10 10 10 10 10 10 10 10 10 10 10 10 10 10 10 10 10 10 10 10 10 10 10 10 10 10 10 10 10 10 10 10 10 10 10 10 10 10 10 10 10 10 10 10 10 10 10
Ak 10 10 10 10 10 10 10 10 10 10 10 10 10 10 10 10 10 10 10 10 10 10 10 10 10 10 10 10 10 10 10 10 10 10 10 10 10 10 10 10 10 10 10 10 10 10 10 10 10 10 10 10 10 10 10 10 10 10 10
Sp 10 10 10 10 10 10 10 10 10 10 10 10 10 10 10 10 10 10 10 10 10 10 10 10 10 10 10 10 10 10 10 10 10 10 10 10 10 10 10 10 10 10 10 10 10 10 10 10 10 10 10 10 10 10 10 10 10 10 10
No 10 10 10 10 10 10 10 10 10 10 10 10 10 10 10 10 10 10 10 10 10 10 10 10 10 10 10 10 10 10 10 10 10 10 10 10 10 10 10 10 10 10 10 10 10 10 10 10 10 10 10 10 10 10 10 10 10 10 10
Ro 10 10 10 10 10 10 10 10 10 10 10 10 10 10 10 10 10 10 10 10 10 10 10 10 10 10 10 10 10 10 10 10 10 10 10 10 10 10 10 10 10 10 10 10 10 10 10 10 10 10 10 10 10 10 10 10 10 10 10
Wat 10 10 10 10 10 10 10 10 10 10 10 10 10 10 10 10 10 10 10 10 10 10 10 10 10 10 10 10 10 10 10 10 10 10 10 10 10 10 10 10 10 10 10 10 10 10 10 10 10 10 10 10 10 10 10 10 10 10 10
Va 10 10 10 10 10 10 10 10 10 10 10 10 10 10 10 10 10 10 10 10 10 10 10 10 10 10 10 10 10 10 10 10 10 10 10 10 10 10 10 10 10 10 10 10 10 10 10 10 10 10 10 10 10 10 10 10 10 10 10
Kon 10 10 10 10 10 10 10 10 10 10 10 10 10 10 10 10 10 10 10 10 10 10 10 10 10 10 10 10 10 10 10 10 10 10 10 10 10 10 10 10 10 10 10 10 10 10 10 10 10 10 10 10 10 10 10 10 10 10 10
On 10 10 10 10 10 10 10 10 10 10 10 10 10 10 10 10 10 10 10 10 10 10 10 10 10 10 10 10 10 10 10 10 10 10 10 10 10 10 10 10 10 10 10 10 10 10 10 10 10 10 10 10 10 10 10 10 10 10 10
Pie 10 10 10 10 10 10 10 10 10 10 10 10 10 10 10 10 10 10 10 10 10 10 10 10 10 10 10 10 10 10 10 10 10 10 10 10 10 10 10 10 10 10 10 10 10 10 10 10 10 10 10 10 10 10 10 10 10 10 10
Als 10 10 10 10 10 10 10 10 10 10 10 10 10 10 10 10 10 10 10 10 10 10 10 10 10 10 10 10 10 10 10 10 10 10 10 10 10 10 10 10 10 10 10 10 10 10 10 10 10 10 10 10 10 10 10 10 10 10 10
Hip 10 10 10 10 10 10 10 10 10 10 10 10 10 10 10 10 10 10 10 10 10 10 10 10 10 10 10 10 10 10 10 10 10 10 10 10 10 10 10 10 10 10 10 10 10 10 10 10 10 10 10 10 10 10 10 10 10 10 10
Mev 10 10 10 10 10 10 10 10 10 10 10 10 10 10 10 10 10 10 10 10 10 10 10 10 10 10 10 10 10 10 10 10 10 10 10 10 10 10 10 10 10 10 10 10 10 10 10 10 10 10 10 10 10 10 10 10 10 10 10
Sie 10 10 10 10 10 10 10 10 10 10 10 10 10 10 10 10 10 10 10 10 10 10 10 10 10 10 10 10 10 10 10 10 10 10 10 10 10 10 10 10 10 10 10 10 10 10 10 10 10 10 10 10 10 10 10 10 10 10 10
Nu 10 10 10 10 10 10 10 10 10 10 10 10 10 10 10 10 10 10 10 10 10 10 10 10 10 10 10 10 10 10 10 10 10 10 10 10 10 10 10 10 10 10 10 10 10 10 10 10 10 10 10 10 10 10 10 10 10 10 10
Ra 10 10 10 10 10 10 10 10 10 10 10 10 10 10 10 10 10 10 10 10 10 10 10 10 10 10 10 10 10 10 10 10 10 10 10 10 10 10 10 10 10 10 10 10 10 10 10 10 10 10 10 10 10 10 10 10 10 10 10
Wu 10 10 10 10 10 10 10 10 10 10 10 10 10 10 10 10 10 10 10 10 10 10 10 10 10 10 10 10 10 10 10 10 10 10 10 10 10 10 10 10 10 10 10 10 10 10 10 10 10 10 10 10 10 10 10 10 10 10 10
Vu 10 10 10 10 10 10 10 10 10 10 10 10 10 10 10 10 10 10 10 10 10 10 10 10 10 10 10 10 10 10 10 10 10 10 10 10 10 10 10 10 10 10 10 10 10 10 10 10 10 10 10 10 10 10 10 10 10 10 10
Bu 10 10 10 10 10 10 10 10 10 10 10 10 10 10 10 10 10 10 10 10 10 10 10 10 10 10 10 10 10 10 10 10 10 10 10 10 10 10 10 10 10 10 10 10 10 10 10 10 10 10 10 10 10 10 10 10 10 10 10

## Sheet: BD4
Ru Pi Le Oo Ar Ok Oul Pri Asi Hak Moo Sno Num Ris Wie Vro Kai Dag Gr Er Bem Tip M30 Cho LBoks Nam Bingo Do Fee LBlind LSko Pan Af Hee Mie Nie Wo Ki Dw Og Po Ak Sp No Ro Wat Va Kon On Pie Als Hip Mev Sie Nu Ra Wu Vu Bu
Ru 0 10 0 0 0 10 1 0 0 0 0 0 0 0 0 0 0 0 10 10 0 0 1 1 0 0 0 0 0 0 0 0 1 0 0 0 0 0 0 0 0 0 0 0 0 0 0 0 10 10 10 10 10 10 10 10 10 10 10
Pi 10 10 10 10 10 10 10 10 10 10 10 10 10 10 10 10 10 10 10 10 10 10 10 10 10 10 10 10 10 10 10 10 10 10 10 10 10 10 10 10 10 10 10 10 10 10 10 10 10 10 10 10 10 10 10 10 10 10 10
Le 0 10 0 0 0 10 0 0 0 0 0 0 0 0 0 0 0 0 10 10 0 0 0 0 0 0 0 1 0 0 0 0 0 0 0 0 0 0 0 0 0 0 0 0 0 0 0 0 10 10 10 10 10 10 10 10 10 10 10
Oo 0 10 0 0 0 10 0 0 0 1 0 0 0 0 0 0 0 0 10 10 0 1 0 0 0 0 0 0 0 0 0 0 0 0 0 0 0 0 0 0 0 0 0 0 0 0 0 0 10 10 10 10 10 10 10 10 10 10 10
Ar 0 10 0 0 0 10 0 0 0 0 0 0 0 0 0 0 0 0 10 10 0 0 0 0 0 0 0 0 0 0 0 0 0 0 0 0 0 0 0 0 0 0 0 0 0 0 0 0 10 10 10 10 10 10 10 10 10 10 10
Ok 10 10 10 10 10 10 10 10 10 10 10 10 10 10 10 10 10 10 10 10 10 10 10 10 10 10 10 10 10 10 10 10 10 10 10 10 10 10 10 10 10 10 10 10 10 10 10 10 10 10 10 10 10 10 10 10 10 10 10
Oul 1 10 0 0 0 10 0 1 1 1 1 0 1 0 0 0 0 0 10 10 1 0 1 1 0 1 0 0 0 0 0 0 0 1 0 0 0 0 0 1 0 0 0 0 0 0 0 0 10 10 10 10 10 10 10 10 10 10 10
Pri 0 10 0 0 0 10 1 0 1 0 1 0 0 0 0 1 0 0 10 10 0 0 1 1 0 0 0 0 0 0 0 1 0 0 0 0 0 0 0 0 1 0 0 0 0 0 0 0 10 10 10 10 10 10 10 10 10 10 10
Asi 0 10 0 0 0 10 1 1 0 0 0 0 0 1 0 0 0 0 10 10 0 0 0 1 1 0 0 0 0 0 0 1 1 1 0 0 0 0 0 0 0 1 0 0 0 0 0 0 10 10 10 10 10 10 10 10 10 10 10
Hak 0 10 0 1 0 10 1 0 0 0 0 1 0 0 0 0 0 0 10 10 0 0 0 0 0 0 0 0 0 0 0 0 0 0 0 0 0 0 0 0 0 0 0 0 0 0 0 0 10 10 10 10 10 10 10 10 10 10 10
Moo 0 10 0 0 0 10 1 1 0 0 0 0 0 0 0 0 0 0 10 10 0 0 0 0 0 0 0 0 0 0 0 0 0 1 1 0 0 0 0 0 0 0 0 0 0 0 0 0 10 10 10 10 10 10 10 10 10 10 10
Sno 0 10 0 0 0 10 0 0 0 1 0 0 0 0 0 0 0 0 10 10 0 0 0 0 0 0 0 0 0 0 0 0 0 0 0 0 0 0 0 0 0 0 0 0 0 0 0 0 10 10 10 10 10 10 10 10 10 10 10
Num 0 10 0 0 0 10 1 0 0 0 0 0 0 0 0 0 0 0 10 10 0 0 0 1 1 1 0 0 0 0 0 0 0 0 0 0 0 0 0 0 0 0 0 0 0 0 0 0 10 10 10 10 10 10 10 10 10 10 10
Ris 0 10 0 0 0 10 0 0 1 0 0 0 0 0 0 0 0 0 10 10 1 0 0 1 0 1 0 0 0 0 0 0 0 0 0 0 0 0 0 0 0 0 0 0 1 0 0 0 10 10 10 10 10 10 10 10 10 10 10
Wie 0 10 0 0 0 10 0 0 0 0 0 0 0 0 0 0 0 0 10 10 1 0 0 0 0 0 0 0 0 0 0 0 0 0 0 0 1 0 0 0 0 0 0 0 0 0 0 0 10 10 10 10 10 10 10 10 10 10 10
Vro 0 10 0 0 0 10 0 1 0 0 0 0 0 0 0 0 0 0 10 10 1 0 0 0 0 0 0 0 0 0 0 0 0 0 0 0 0 0 0 0 0 0 0 0 0 0 1 0 10 10 10 10 10 10 10 10 10 10 10
Kai 0 10 0 0 0 10 0 0 0 0 0 0 0 0 0 0 0 0 10 10 0 0 0 0 0 0 0 0 0 0 0 0 0 0 0 0 0 0 0 0 0 0 0 0 0 0 0 0 10 10 10 10 10 10 10 10 10 10 10
Dag 0 10 0 0 0 10 0 0 0 0 0 0 0 0 0 0 0 0 10 10 0 0 0 0 0 0 0 0 0 0 0 0 0 0 0 0 0 0 0 0 0 0 0 0 0 0 0 0 10 10 10 10 10 10 10 10 10 10 10
Gr 10 10 10 10 10 10 10 10 10 10 10 10 10 10 10 10 10 10 10 10 10 10 10 10 10 10 10 10 10 10 10 10 10 10 10 10 10 10 10 10 10 10 10 10 10 10 10 10 10 10 10 10 10 10 10 10 10 10 10
Er 10 10 10 10 10 10 10 10 10 10 10 10 10 10 10 10 10 10 10 10 10 10 10 10 10 10 10 10 10 10 10 10 10 10 10 10 10 10 10 10 10 10 10 10 10 10 10 10 10 10 10 10 10 10 10 10 10 10 10
Bem 0 10 0 0 0 10 1 0 0 0 0 0 0 1 1 1 0 0 10 10 0 0 0 1 0 1 0 0 0 0 0 0 0 1 0 0 1 0 0 0 0 0 0 0 0 0 0 0 10 10 10 10 10 10 10 10 10 10 10
Tip 0 10 0 1 0 10 0 0 0 0 0 0 0 0 0 0 0 0 10 10 0 0 0 0 0 0 0 0 1 0 0 0 0 0 0 0 0 0 0 0 0 0 0 0 0 0 0 0 10 10 10 10 10 10 10 10 10 10 10
M30 1 10 0 0 0 10 1 1 0 0 0 0 0 0 0 0 0 0 10 10 0 0 0 0 0 0 0 0 0 0 0 0 1 0 0 0 0 0 0 0 1 0 0 0 0 0 0 0 10 10 10 10 10 10 10 10 10 10 10
Cho 1 10 0 0 0 10 1 1 1 0 0 0 1 1 0 0 0 0 10 10 1 0 0 0 1 1 0 0 0 1 0 0 0 1 0 0 0 0 0 0 0 0 0 0 0 0 0 0 10 10 10 10 10 10 10 10 10 10 10
LBoks 0 10 0 0 0 10 0 0 1 0 0 0 1 0 0 0 0 0 10 10 0 0 0 1 0 0 0 0 0 0 0 0 0 1 0 0 0 0 0 0 0 0 0 0 0 0 0 0 10 10 10 10 10 10 10 10 10 10 10
Nam 0 10 0 0 0 10 1 0 0 0 0 0 1 1 0 0 0 0 10 10 1 0 0 1 0 0 0 0 0 0 0 0 0 0 1 1 0 0 0 0 0 0 0 0 0 0 0 0 10 10 10 10 10 10 10 10 10 10 10
Bingo 0 10 0 0 0 10 0 0 0 0 0 0 0 0 0 0 0 0 10 10 0 0 0 0 0 0 0 0 0 1 0 0 1 0 0 0 0 0 1 0 1 0 0 0 0 0 0 0 10 10 10 10 10 10 10 10 10 10 10
Do 0 10 1 0 0 10 0 0 0 0 0 0 0 0 0 0 0 0 10 10 0 0 0 0 0 0 0 0 0 0 0 0 0 0 0 0 0 1 0 0 0 0 0 0 0 0 0 0 10 10 10 10 10 10 10 10 10 10 10
Fee 0 10 0 0 0 10 0 0 0 0 0 0 0 0 0 0 0 0 10 10 0 1 0 0 0 0 0 0 0 0 0 0 0 0 0 0 0 0 0 0 0 0 0 0 0 0 0 0 10 10 10 10 10 10 10 10 10 10 10
LBlind 0 10 0 0 0 10 0 0 0 0 0 0 0 0 0 0 0 0 10 10 0 0 0 1 0 0 1 0 0 0 0 0 0 1 0 0 0 0 0 0 0 0 0 0 0 0 0 0 10 10 10 10 10 10 10 10 10 10 10
LSko 0 10 0 0 0 10 0 0 0 0 0 0 0 0 0 0 0 0 10 10 0 0 0 0 0 0 0 0 0 0 0 0 0 0 0 0 0 0 0 0 0 0 0 0 0 0 0 0 10 10 10 10 10 10 10 10 10 10 10
Pan 0 10 0 0 0 10 0 1 1 0 0 0 0 0 0 0 0 0 10 10 0 0 0 0 0 0 0 0 0 0 0 0 0 0 0 0 0 0 0 0 0 0 0 0 0 0 0 0 10 10 10 10 10 10 10 10 10 10 10
Af 1 10 0 0 0 10 0 0 1 0 0 0 0 0 0 0 0 0 10 10 0 0 1 0 0 0 1 0 0 0 0 0 0 0 0 0 0 0 0 0 0 0 0 0 0 0 0 0 10 10 10 10 10 10 10 10 10 10 10
Hee 0 10 0 0 0 10 1 0 1 0 1 0 0 0 0 0 0 0 10 10 1 0 0 1 1 0 0 0 0 1 0 0 0 0 0 0 0 0 0 0 0 0 0 0 0 0 0 0 10 10 10 10 10 10 10 10 10 10 10
Mie 0 10 0 0 0 10 0 0 0 0 1 0 0 0 0 0 0 0 10 10 0 0 0 0 0 1 0 0 0 0 0 0 0 0 0 0 0 0 0 0 0 0 0 0 0 0 0 0 10 10 10 10 10 10 10 10 10 10 10
Nie 0 10 0 0 0 10 0 0 0 0 0 0 0 0 0 0 0 0 10 10 0 0 0 0 0 1 0 0 0 0 0 0 0 0 0 0 0 0 0 0 0 0 0 0 0 0 0 0 10 10 10 10 10 10 10 10 10 10 10
Wo 0 10 0 0 0 10 0 0 0 0 0 0 0 0 1 0 0 0 10 10 1 0 0 0 0 0 0 0 0 0 0 0 0 0 0 0 0 0 0 0 0 0 0 0 0 0 0 0 10 10 10 10 10 10 10 10 10 10 10
Ki 0 10 0 0 0 10 0 0 0 0 0 0 0 0 0 0 0 0 10 10 0 0 0 0 0 0 0 1 0 0 0 0 0 0 0 0 0 0 0 0 0 0 0 0 0 0 0 0 10 10 10 10 10 10 10 10 10 10 10
Dw 0 10 0 0 0 10 0 0 0 0 0 0 0 0 0 0 0 0 10 10 0 0 0 0 0 0 1 0 0 0 0 0 0 0 0 0 0 0 0 0 0 0 0 0 0 0 0 0 10 10 10 10 10 10 10 10 10 10 10
Og 0 10 0 0 0 10 1 0 0 0 0 0 0 0 0 0 0 0 10 10 0 0 0 0 0 0 0 0 0 0 0 0 0 0 0 0 0 0 0 0 0 0 0 0 0 0 0 0 10 10 10 10 10 10 10 10 10 10 10
Po 0 10 0 0 0 10 0 1 0 0 0 0 0 0 0 0 0 0 10 10 0 0 1 0 0 0 1 0 0 0 0 0 0 0 0 0 0 0 0 0 0 0 0 0 0 0 0 0 10 10 10 10 10 10 10 10 10 10 10
Ak 0 10 0 0 0 10 0 0 1 0 0 0 0 0 0 0 0 0 10 10 0 0 0 0 0 0 0 0 0 0 0 0 0 0 0 0 0 0 0 0 0 0 0 0 0 0 0 0 10 10 10 10 10 10 10 10 10 10 10
Sp 0 10 0 0 0 10 0 0 0 0 0 0 0 0 0 0 0 0 10 10 0 0 0 0 0 0 0 0 0 0 0 0 0 0 0 0 0 0 0 0 0 0 0 0 0 0 0 0 10 10 10 10 10 10 10 10 10 10 10
No 0 10 0 0 0 10 0 0 0 0 0 0 0 0 0 0 0 0 10 10 0 0 0 0 0 0 0 0 0 0 0 0 0 0 0 0 0 0 0 0 0 0 0 0 0 0 0 0 10 10 10 10 10 10 10 10 10 10 10
Ro 0 10 0 0 0 10 0 0 0 0 0 0 0 1 0 0 0 0 10 10 0 0 0 0 0 0 0 0 0 0 0 0 0 0 0 0 0 0 0 0 0 0 0 0 0 0 0 0 10 10 10 10 10 10 10 10 10 10 10
Wat 0 10 0 0 0 10 0 0 0 0 0 0 0 0 0 0 0 0 10 10 0 0 0 0 0 0 0 0 0 0 0 0 0 0 0 0 0 0 0 0 0 0 0 0 0 0 0 0 10 10 10 10 10 10 10 10 10 10 10
Va 0 10 0 0 0 10 0 0 0 0 0 0 0 0 0 1 0 0 10 10 0 0 0 0 0 0 0 0 0 0 0 0 0 0 0 0 0 0 0 0 0 0 0 0 0 0 0 0 10 10 10 10 10 10 10 10 10 10 10
Kon 0 10 0 0 0 10 0 0 0 0 0 0 0 0 0 0 0 0 10 10 0 0 0 0 0 0 0 0 0 0 0 0 0 0 0 0 0 0 0 0 0 0 0 0 0 0 0 0 10 10 10 10 10 10 10 10 10 10 10
On 10 10 10 10 10 10 10 10 10 10 10 10 10 10 10 10 10 10 10 10 10 10 10 10 10 10 10 10 10 10 10 10 10 10 10 10 10 10 10 10 10 10 10 10 10 10 10 10 10 10 10 10 10 10 10 10 10 10 10
Pie 10 10 10 10 10 10 10 10 10 10 10 10 10 10 10 10 10 10 10 10 10 10 10 10 10 10 10 10 10 10 10 10 10 10 10 10 10 10 10 10 10 10 10 10 10 10 10 10 10 10 10 10 10 10 10 10 10 10 10
Als 10 10 10 10 10 10 10 10 10 10 10 10 10 10 10 10 10 10 10 10 10 10 10 10 10 10 10 10 10 10 10 10 10 10 10 10 10 10 10 10 10 10 10 10 10 10 10 10 10 10 10 10 10 10 10 10 10 10 10
Hip 10 10 10 10 10 10 10 10 10 10 10 10 10 10 10 10 10 10 10 10 10 10 10 10 10 10 10 10 10 10 10 10 10 10 10 10 10 10 10 10 10 10 10 10 10 10 10 10 10 10 10 10 10 10 10 10 10 10 10
Mev 10 10 10 10 10 10 10 10 10 10 10 10 10 10 10 10 10 10 10 10 10 10 10 10 10 10 10 10 10 10 10 10 10 10 10 10 10 10 10 10 10 10 10 10 10 10 10 10 10 10 10 10 10 10 10 10 10 10 10
Sie 10 10 10 10 10 10 10 10 10 10 10 10 10 10 10 10 10 10 10 10 10 10 10 10 10 10 10 10 10 10 10 10 10 10 10 10 10 10 10 10 10 10 10 10 10 10 10 10 10 10 10 10 10 10 10 10 10 10 10
Nu 10 10 10 10 10 10 10 10 10 10 10 10 10 10 10 10 10 10 10 10 10 10 10 10 10 10 10 10 10 10 10 10 10 10 10 10 10 10 10 10 10 10 10 10 10 10 10 10 10 10 10 10 10 10 10 10 10 10 10
Ra 10 10 10 10 10 10 10 10 10 10 10 10 10 10 10 10 10 10 10 10 10 10 10 10 10 10 10 10 10 10 10 10 10 10 10 10 10 10 10 10 10 10 10 10 10 10 10 10 10 10 10 10 10 10 10 10 10 10 10
Wu 10 10 10 10 10 10 10 10 10 10 10 10 10 10 10 10 10 10 10 10 10 10 10 10 10 10 10 10 10 10 10 10 10 10 10 10 10 10 10 10 10 10 10 10 10 10 10 10 10 10 10 10 10 10 10 10 10 10 10
Vu 10 10 10 10 10 10 10 10 10 10 10 10 10 10 10 10 10 10 10 10 10 10 10 10 10 10 10 10 10 10 10 10 10 10 10 10 10 10 10 10 10 10 10 10 10 10 10 10 10 10 10 10 10 10 10 10 10 10 10
Bu 10 10 10 10 10 10 10 10 10 10 10 10 10 10 10 10 10 10 10 10 10 10 10 10 10 10 10 10 10 10 10 10 10 10 10 10 10 10 10 10 10 10 10 10 10 10 10 10 10 10 10 10 10 10 10 10 10 10 10

## Sheet: BD5
Ru Pi Le Oo Ar Ok Oul Pri Asi Hak Moo Sno Num Ris Wie Vro Kai Dag Gr Er Bem Tip M30 Cho LBoks Nam Bingo Do Fee LBlind LSko Pan Af Hee Mie Nie Wo Ki Dw Og Po Ak Sp No Ro Wat Va Kon On Pie Als Hip Mev Sie Nu Ra Wu Vu Bu
Ru 0 10 0 0 0 0 1 0 0 0 0 0 0 0 0 0 0 0 10 10 0 0 0 0 0 0 0 0 0 0 0 0 0 0 1 0 0 0 0 0 0 0 0 0 0 0 0 0 10 10 10 10 10 10 10 10 10 10 10
Pi 10 10 10 10 10 10 10 10 10 10 10 10 10 10 10 10 10 10 10 10 10 10 10 10 10 10 10 10 10 10 10 10 10 10 10 10 10 10 10 10 10 10 10 10 10 10 10 10 10 10 10 10 10 10 10 10 10 10 10
Le 0 10 0 0 0 0 0 0 0 0 0 0 0 1 0 0 0 0 10 10 0 0 0 0 0 0 0 0 0 0 0 0 0 0 0 0 0 0 0 0 0 0 0 0 0 0 0 0 10 10 10 10 10 10 10 10 10 10 10
Oo 0 10 0 0 0 0 0 0 0 0 0 0 0 0 0 0 0 0 10 10 0 0 0 0 0 0 0 0 0 0 0 0 0 0 0 0 0 0 0 0 0 0 0 0 0 0 0 1 10 10 10 10 10 10 10 10 10 10 10
Ar 0 10 0 0 0 0 0 0 0 0 0 0 0 0 0 0 0 0 10 10 0 0 0 0 0 0 0 0 0 0 0 0 0 0 0 0 0 0 0 0 0 0 0 0 0 0 0 0 10 10 10 10 10 10 10 10 10 10 10
Ok 0 10 0 0 0 0 0 0 0 0 0 0 0 0 0 0 0 0 10 10 0 0 0 0 0 0 0 0 0 0 0 0 0 0 0 0 0 0 0 0 0 0 0 0 0 0 0 0 10 10 10 10 10 10 10 10 10 10 10
Oul 1 10 0 0 0 0 0 1 1 0 1 0 0 1 0 0 0 0 10 10 0 0 0 0 1 1 0 0 0 0 0 0 0 1 0 0 0 0 0 1 1 0 0 0 0 0 0 0 10 10 10 10 10 10 10 10 10 10 10
Pri 0 10 0 0 0 0 1 0 1 0 1 0 1 1 1 1 0 0 10 10 0 0 0 1 1 0 0 0 0 0 0 0 0 1 0 0 0 0 0 0 0 0 0 0 0 0 0 0 10 10 10 10 10 10 10 10 10 10 10
Asi 0 10 0 0 0 0 1 1 0 0 1 0 0 0 0 0 0 0 10 10 0 0 1 0 1 0 1 0 0 0 0 0 1 1 0 0 0 0 0 0 0 1 0 0 1 0 0 0 10 10 10 10 10 10 10 10 10 10 10
Hak 0 10 0 0 0 0 0 0 0 0 1 0 0 0 0 1 0 0 10 10 0 0 0 0 0 0 0 0 0 0 0 0 0 0 0 0 0 0 0 0 0 0 0 0 0 0 0 0 10 10 10 10 10 10 10 10 10 10 10
Moo 0 10 0 0 0 0 1 1 1 1 0 0 0 0 0 0 0 0 10 10 1 0 0 1 0 0 0 0 0 0 0 1 0 0 1 0 0 0 0 1 0 0 0 0 0 0 0 0 10 10 10 10 10 10 10 10 10 10 10
Sno 0 10 0 0 0 0 0 0 0 0 0 0 0 0 0 0 0 0 10 10 0 0 0 0 0 0 0 0 0 0 0 0 0 0 0 0 0 0 0 0 0 0 0 0 0 0 0 0 10 10 10 10 10 10 10 10 10 10 10
Num 0 10 0 0 0 0 0 1 0 0 0 0 0 0 0 0 0 0 10 10 0 0 0 0 0 1 1 0 0 0 0 0 0 0 0 0 0 0 0 0 0 0 0 1 0 0 0 0 10 10 10 10 10 10 10 10 10 10 10
Ris 0 10 1 0 0 0 1 1 0 0 0 0 0 0 0 0 0 0 10 10 0 0 0 0 1 0 0 0 0 0 0 0 1 0 0 0 0 0 0 0 0 0 0 0 1 0 0 0 10 10 10 10 10 10 10 10 10 10 10
Wie 0 10 0 0 0 0 0 1 0 0 0 0 0 0 0 1 0 0 10 10 1 0 1 0 0 1 0 0 0 0 0 0 0 0 0 0 1 0 0 0 0 0 0 0 0 0 0 0 10 10 10 10 10 10 10 10 10 10 10
Vro 0 10 0 0 0 0 0 1 0 1 0 0 0 0 1 0 0 0 10 10 0 0 0 0 0 0 0 0 0 1 0 0 0 0 0 0 0 0 0 0 0 0 0 0 0 0 1 0 10 10 10 10 10 10 10 10 10 10 10
Kai 0 10 0 0 0 0 0 0 0 0 0 0 0 0 0 0 0 0 10 10 0 1 0 0 0 0 0 0 0 0 0 0 0 0 0 0 0 0 0 0 0 0 0 0 0 0 0 1 10 10 10 10 10 10 10 10 10 10 10
Dag 0 10 0 0 0 0 0 0 0 0 0 0 0 0 0 0 0 0 10 10 0 0 0 0 0 0 0 0 0 0 0 0 0 0 0 0 0 0 0 0 0 0 0 0 0 0 0 0 10 10 10 10 10 10 10 10 10 10 10
Gr 10 10 10 10 10 10 10 10 10 10 10 10 10 10 10 10 10 10 10 10 10 10 10 10 10 10 10 10 10 10 10 10 10 10 10 10 10 10 10 10 10 10 10 10 10 10 10 10 10 10 10 10 10 10 10 10 10 10 10
Er 10 10 10 10 10 10 10 10 10 10 10 10 10 10 10 10 10 10 10 10 10 10 10 10 10 10 10 10 10 10 10 10 10 10 10 10 10 10 10 10 10 10 10 10 10 10 10 10 10 10 10 10 10 10 10 10 10 10 10
Bem 0 10 0 0 0 0 0 0 0 0 1 0 0 0 1 0 0 0 10 10 0 0 0 0 0 0 0 0 0 0 0 0 0 0 0 0 0 0 0 0 0 0 0 0 0 0 0 0 10 10 10 10 10 10 10 10 10 10 10
Tip 0 10 0 0 0 0 0 0 0 0 0 0 0 0 0 0 1 0 10 10 0 0 0 0 0 0 0 0 0 0 0 0 0 0 0 0 0 0 0 0 0 0 0 0 0 0 0 1 10 10 10 10 10 10 10 10 10 10 10
M30 0 10 0 0 0 0 0 0 1 0 0 0 0 0 1 0 0 0 10 10 0 0 0 0 0 0 0 0 0 0 0 0 0 0 0 0 0 0 0 0 1 0 0 0 0 0 0 0 10 10 10 10 10 10 10 10 10 10 10
Cho 0 10 0 0 0 0 0 1 0 0 1 0 0 0 0 0 0 0 10 10 0 0 0 0 0 1 0 0 0 1 0 1 0 1 1 0 0 0 0 1 1 0 0 0 0 0 0 0 10 10 10 10 10 10 10 10 10 10 10
LBoks 0 10 0 0 0 0 1 1 1 0 0 0 0 1 0 0 0 0 10 10 0 0 0 0 0 1 0 0 0 0 0 0 0 0 0 0 0 0 0 0 0 0 0 0 0 0 0 0 10 10 10 10 10 10 10 10 10 10 10
Nam 0 10 0 0 0 0 1 0 0 0 0 0 1 0 1 0 0 0 10 10 0 0 0 1 1 0 1 0 0 0 0 0 1 0 0 1 0 1 0 0 0 0 0 1 0 0 0 0 10 10 10 10 10 10 10 10 10 10 10
Bingo 0 10 0 0 0 0 0 0 1 0 0 0 1 0 0 0 0 0 10 10 0 0 0 0 0 1 0 0 0 1 1 0 1 0 0 0 1 1 1 0 0 0 0 0 0 0 0 0 10 10 10 10 10 10 10 10 10 10 10
Do 0 10 0 0 0 0 0 0 0 0 0 0 0 0 0 0 0 0 10 10 0 0 0 0 0 0 0 0 0 0 0 0 0 0 0 0 0 0 0 0 0 0 0 1 0 0 0 0 10 10 10 10 10 10 10 10 10 10 10
Fee 0 10 0 0 0 0 0 0 0 0 0 0 0 0 0 0 0 0 10 10 0 0 0 0 0 0 0 0 0 0 0 0 0 0 0 0 0 0 0 0 0 0 0 0 0 0 0 1 10 10 10 10 10 10 10 10 10 10 10
LBlind 0 10 0 0 0 0 0 0 0 0 0 0 0 0 0 1 0 0 10 10 0 0 0 1 0 0 1 0 0 0 0 0 0 0 0 0 0 0 0 0 0 0 0 0 0 0 0 0 10 10 10 10 10 10 10 10 10 10 10
LSko 0 10 0 0 0 0 0 0 0 0 0 0 0 0 0 0 0 0 10 10 0 0 0 0 0 0 1 0 0 0 0 0 0 0 0 0 0 0 0 0 0 0 0 0 0 0 0 0 10 10 10 10 10 10 10 10 10 10 10
Pan 0 10 0 0 0 0 0 0 0 0 1 0 0 0 0 0 0 0 10 10 0 0 0 1 0 0 0 0 0 0 0 0 0 0 0 0 0 0 0 0 0 0 0 0 0 0 0 0 10 10 10 10 10 10 10 10 10 10 10
Af 0 10 0 0 0 0 0 0 1 0 0 0 0 1 0 0 0 0 10 10 0 0 0 0 0 1 1 0 0 0 0 0 0 0 0 0 0 0 0 0 0 0 0 0 0 0 0 0 10 10 10 10 10 10 10 10 10 10 10
Hee 0 10 0 0 0 0 1 1 1 0 0 0 0 0 0 0 0 0 10 10 0 0 0 1 0 0 0 0 0 0 0 0 0 0 0 0 0 0 0 0 0 0 0 0 0 0 0 0 10 10 10 10 10 10 10 10 10 10 10
Mie 1 10 0 0 0 0 0 0 0 0 1 0 0 0 0 0 0 0 10 10 0 0 0 1 0 0 0 0 0 0 0 0 0 0 0 0 0 0 0 0 0 0 0 0 0 0 0 0 10 10 10 10 10 10 10 10 10 10 10
Nie 0 10 0 0 0 0 0 0 0 0 0 0 0 0 0 0 0 0 10 10 0 0 0 0 0 1 0 0 0 0 0 0 0 0 0 0 0 0 0 0 0 0 0 0 0 0 0 0 10 10 10 10 10 10 10 10 10 10 10
Wo 0 10 0 0 0 0 0 0 0 0 0 0 0 0 1 0 0 0 10 10 0 0 0 0 0 0 1 0 0 0 0 0 0 0 0 0 0 0 0 0 0 0 0 0 0 0 0 0 10 10 10 10 10 10 10 10 10 10 10
Ki 0 10 0 0 0 0 0 0 0 0 0 0 0 0 0 0 0 0 10 10 0 0 0 0 0 1 1 0 0 0 0 0 0 0 0 0 0 0 0 0 0 0 0 0 0 0 0 0 10 10 10 10 10 10 10 10 10 10 10
Dw 0 10 0 0 0 0 0 0 0 0 0 0 0 0 0 0 0 0 10 10 0 0 0 0 0 0 1 0 0 0 0 0 0 0 0 0 0 0 0 0 0 0 0 0 0 0 0 0 10 10 10 10 10 10 10 10 10 10 10
Og 0 10 0 0 0 0 1 0 0 0 1 0 0 0 0 0 0 0 10 10 0 0 0 1 0 0 0 0 0 0 0 0 0 0 0 0 0 0 0 0 0 0 0 0 0 0 0 0 10 10 10 10 10 10 10 10 10 10 10
Po 0 10 0 0 0 0 1 0 0 0 0 0 0 0 0 0 0 0 10 10 0 0 1 1 0 0 0 0 0 0 0 0 0 0 0 0 0 0 0 0 0 0 0 0 0 0 0 0 10 10 10 10 10 10 10 10 10 10 10
Ak 0 10 0 0 0 0 0 0 1 0 0 0 0 0 0 0 0 0 10 10 0 0 0 0 0 0 0 0 0 0 0 0 0 0 0 0 0 0 0 0 0 0 0 0 0 0 0 0 10 10 10 10 10 10 10 10 10 10 10
Sp 0 10 0 0 0 0 0 0 0 0 0 0 0 0 0 0 0 0 10 10 0 0 0 0 0 0 0 0 0 0 0 0 0 0 0 0 0 0 0 0 0 0 0 0 0 0 0 0 10 10 10 10 10 10 10 10 10 10 10
No 0 10 0 0 0 0 0 0 0 0 0 0 1 0 0 0 0 0 10 10 0 0 0 0 0 1 0 1 0 0 0 0 0 0 0 0 0 0 0 0 0 0 0 0 0 0 0 0 10 10 10 10 10 10 10 10 10 10 10
Ro 0 10 0 0 0 0 0 0 1 0 0 0 0 1 0 0 0 0 10 10 0 0 0 0 0 0 0 0 0 0 0 0 0 0 0 0 0 0 0 0 0 0 0 0 0 0 0 0 10 10 10 10 10 10 10 10 10 10 10
Wat 0 10 0 0 0 0 0 0 0 0 0 0 0 0 0 0 0 0 10 10 0 0 0 0 0 0 0 0 0 0 0 0 0 0 0 0 0 0 0 0 0 0 0 0 0 0 0 0 10 10 10 10 10 10 10 10 10 10 10
Va 0 10 0 0 0 0 0 0 0 0 0 0 0 0 0 1 0 0 10 10 0 0 0 0 0 0 0 0 0 0 0 0 0 0 0 0 0 0 0 0 0 0 0 0 0 0 0 0 10 10 10 10 10 10 10 10 10 10 10
Kon 0 10 0 1 0 0 0 0 0 0 0 0 0 0 0 0 1 0 10 10 0 1 0 0 0 0 0 0 1 0 0 0 0 0 0 0 0 0 0 0 0 0 0 0 0 0 0 0 10 10 10 10 10 10 10 10 10 10 10
On 10 10 10 10 10 10 10 10 10 10 10 10 10 10 10 10 10 10 10 10 10 10 10 10 10 10 10 10 10 10 10 10 10 10 10 10 10 10 10 10 10 10 10 10 10 10 10 10 10 10 10 10 10 10 10 10 10 10 10
Pie 10 10 10 10 10 10 10 10 10 10 10 10 10 10 10 10 10 10 10 10 10 10 10 10 10 10 10 10 10 10 10 10 10 10 10 10 10 10 10 10 10 10 10 10 10 10 10 10 10 10 10 10 10 10 10 10 10 10 10
Als 10 10 10 10 10 10 10 10 10 10 10 10 10 10 10 10 10 10 10 10 10 10 10 10 10 10 10 10 10 10 10 10 10 10 10 10 10 10 10 10 10 10 10 10 10 10 10 10 10 10 10 10 10 10 10 10 10 10 10
Hip 10 10 10 10 10 10 10 10 10 10 10 10 10 10 10 10 10 10 10 10 10 10 10 10 10 10 10 10 10 10 10 10 10 10 10 10 10 10 10 10 10 10 10 10 10 10 10 10 10 10 10 10 10 10 10 10 10 10 10
Mev 10 10 10 10 10 10 10 10 10 10 10 10 10 10 10 10 10 10 10 10 10 10 10 10 10 10 10 10 10 10 10 10 10 10 10 10 10 10 10 10 10 10 10 10 10 10 10 10 10 10 10 10 10 10 10 10 10 10 10
Sie 10 10 10 10 10 10 10 10 10 10 10 10 10 10 10 10 10 10 10 10 10 10 10 10 10 10 10 10 10 10 10 10 10 10 10 10 10 10 10 10 10 10 10 10 10 10 10 10 10 10 10 10 10 10 10 10 10 10 10
Nu 10 10 10 10 10 10 10 10 10 10 10 10 10 10 10 10 10 10 10 10 10 10 10 10 10 10 10 10 10 10 10 10 10 10 10 10 10 10 10 10 10 10 10 10 10 10 10 10 10 10 10 10 10 10 10 10 10 10 10
Ra 10 10 10 10 10 10 10 10 10 10 10 10 10 10 10 10 10 10 10 10 10 10 10 10 10 10 10 10 10 10 10 10 10 10 10 10 10 10 10 10 10 10 10 10 10 10 10 10 10 10 10 10 10 10 10 10 10 10 10
Wu 10 10 10 10 10 10 10 10 10 10 10 10 10 10 10 10 10 10 10 10 10 10 10 10 10 10 10 10 10 10 10 10 10 10 10 10 10 10 10 10 10 10 10 10 10 10 10 10 10 10 10 10 10 10 10 10 10 10 10
Vu 10 10 10 10 10 10 10 10 10 10 10 10 10 10 10 10 10 10 10 10 10 10 10 10 10 10 10 10 10 10 10 10 10 10 10 10 10 10 10 10 10 10 10 10 10 10 10 10 10 10 10 10 10 10 10 10 10 10 10
Bu 10 10 10 10 10 10 10 10 10 10 10 10 10 10 10 10 10 10 10 10 10 10 10 10 10 10 10 10 10 10 10 10 10 10 10 10 10 10 10 10 10 10 10 10 10 10 10 10 10 10 10 10 10 10 10 10 10 10 10

## Sheet: BD6
Ru Pi Le Oo Ar Ok Oul Pri Asi Hak Moo Sno Num Ris Wie Vro Kai Dag Gr Er Bem Tip M30 Cho LBoks Nam Bingo Do Fee LBlind LSko Pan Af Hee Mie Nie Wo Ki Dw Og Po Ak Sp No Ro Wat Va Kon On Pie Als Hip Mev Sie Nu Ra Wu Vu Bu
Ru 0 10 0 10 0 0 1 0 0 0 0 0 0 0 0 0 10 10 10 10 0 10 0 0 0 0 0 0 10 0 0 0 0 1 0 0 0 0 0 0 0 0 0 0 0 10 0 10 10 10 10 10 10 10 10 10 10 10 10
Pi 10 10 10 10 10 10 10 10 10 10 10 10 10 10 10 10 10 10 10 10 10 10 10 10 10 10 10 10 10 10 10 10 10 10 10 10 10 10 10 10 10 10 10 10 10 10 10 10 10 10 10 10 10 10 10 10 10 10 10
Le 0 10 0 10 0 0 0 0 0 0 1 0 0 0 0 0 10 10 10 10 0 10 0 0 0 0 0 0 10 0 0 0 0 0 1 0 0 0 0 0 0 0 0 0 0 10 0 10 10 10 10 10 10 10 10 10 10 10 10
Oo 10 10 10 10 10 10 10 10 10 10 10 10 10 10 10 10 10 10 10 10 10 10 10 10 10 10 10 10 10 10 10 10 10 10 10 10 10 10 10 10 10 10 10 10 10 10 10 10 10 10 10 10 10 10 10 10 10 10 10
Ar 0 10 0 10 0 0 0 0 0 0 0 0 0 0 0 0 10 10 10 10 0 10 0 0 0 0 0 0 10 0 0 0 0 0 0 0 0 0 0 0 0 0 0 0 0 10 0 10 10 10 10 10 10 10 10 10 10 10 10
Ok 0 10 0 10 0 0 0 0 0 0 0 0 0 0 0 0 10 10 10 10 0 10 0 0 0 0 1 0 10 0 0 0 0 0 0 0 1 0 0 0 0 0 0 0 0 10 0 10 10 10 10 10 10 10 10 10 10 10 10
Oul 1 10 0 10 0 0 0 1 0 0 0 0 0 0 0 0 10 10 10 10 0 10 0 0 0 0 0 0 10 0 0 0 0 0 0 0 0 0 0 1 0 0 0 0 0 10 0 10 10 10 10 10 10 10 10 10 10 10 10
Pri 0 10 0 10 0 0 1 0 0 0 0 0 0 0 0 0 10 10 10 10 0 10 0 1 0 1 0 0 10 0 0 0 0 0 0 0 0 0 0 0 1 0 0 0 0 10 0 10 10 10 10 10 10 10 10 10 10 10 10
Asi 0 10 0 10 0 0 0 0 0 0 0 0 0 0 0 0 10 10 10 10 0 10 0 0 0 0 0 0 10 0 0 0 1 1 0 0 0 0 0 0 0 1 0 0 0 10 0 10 10 10 10 10 10 10 10 10 10 10 10
Hak 0 10 0 10 0 0 0 0 0 0 1 0 0 0 0 0 10 10 10 10 0 10 0 1 0 0 0 0 10 0 0 0 0 0 0 0 0 0 0 0 0 0 0 0 0 10 0 10 10 10 10 10 10 10 10 10 10 10 10
Moo 0 10 1 10 0 0 0 0 0 1 0 0 0 0 0 0 10 10 10 10 0 10 0 1 0 0 0 0 10 0 0 0 0 0 1 0 0 0 0 0 0 0 0 0 0 10 0 10 10 10 10 10 10 10 10 10 10 10 10
Sno 0 10 0 10 0 0 0 0 0 0 0 0 0 0 0 0 10 10 10 10 0 10 0 0 1 0 0 0 10 0 0 0 0 0 0 0 0 0 0 0 0 0 1 0 0 10 0 10 10 10 10 10 10 10 10 10 10 10 10
Num 0 10 0 10 0 0 0 0 0 0 0 0 0 0 0 0 10 10 10 10 0 10 1 0 0 1 0 0 10 0 0 0 0 0 0 1 0 0 0 0 0 0 0 1 0 10 0 10 10 10 10 10 10 10 10 10 10 10 10
Ris 0 10 0 10 0 0 0 0 0 0 0 0 0 0 0 0 10 10 10 10 0 10 0 0 0 0 0 0 10 0 0 0 0 0 0 0 0 0 0 0 0 0 0 0 1 10 0 10 10 10 10 10 10 10 10 10 10 10 10
Wie 0 10 0 10 0 0 0 0 0 0 0 0 0 0 0 0 10 10 10 10 1 10 0 0 0 0 0 0 10 0 0 0 0 0 0 0 1 0 0 0 0 0 0 0 0 10 0 10 10 10 10 10 10 10 10 10 10 10 10
Vro 0 10 0 10 0 0 0 0 0 0 0 0 0 0 0 0 10 10 10 10 0 10 0 0 0 0 0 0 10 0 0 0 0 0 0 0 0 0 0 0 0 0 0 0 1 10 1 10 10 10 10 10 10 10 10 10 10 10 10
Kai 10 10 10 10 10 10 10 10 10 10 10 10 10 10 10 10 10 10 10 10 10 10 10 10 10 10 10 10 10 10 10 10 10 10 10 10 10 10 10 10 10 10 10 10 10 10 10 10 10 10 10 10 10 10 10 10 10 10 10
Dag 10 10 10 10 10 10 10 10 10 10 10 10 10 10 10 10 10 10 10 10 10 10 10 10 10 10 10 10 10 10 10 10 10 10 10 10 10 10 10 10 10 10 10 10 10 10 10 10 10 10 10 10 10 10 10 10 10 10 10
Gr 10 10 10 10 10 10 10 10 10 10 10 10 10 10 10 10 10 10 10 10 10 10 10 10 10 10 10 10 10 10 10 10 10 10 10 10 10 10 10 10 10 10 10 10 10 10 10 10 10 10 10 10 10 10 10 10 10 10 10
Er 10 10 10 10 10 10 10 10 10 10 10 10 10 10 10 10 10 10 10 10 10 10 10 10 10 10 10 10 10 10 10 10 10 10 10 10 10 10 10 10 10 10 10 10 10 10 10 10 10 10 10 10 10 10 10 10 10 10 10
Bem 0 10 0 10 0 0 0 0 0 0 0 0 0 0 1 0 10 10 10 10 0 10 0 0 0 0 0 0 10 0 0 0 0 0 0 0 1 0 0 0 0 0 0 0 0 10 0 10 10 10 10 10 10 10 10 10 10 10 10
Tip 10 10 10 10 10 10 10 10 10 10 10 10 10 10 10 10 10 10 10 10 10 10 10 10 10 10 10 10 10 10 10 10 10 10 10 10 10 10 10 10 10 10 10 10 10 10 10 10 10 10 10 10 10 10 10 10 10 10 10
M30 0 10 0 10 0 0 0 0 0 0 0 0 1 0 0 0 10 10 10 10 0 10 0 0 0 0 0 0 10 0 0 0 0 0 0 0 0 0 0 0 1 0 1 0 0 10 0 10 10 10 10 10 10 10 10 10 10 10 10
Cho 0 10 0 10 0 0 0 1 0 1 1 0 0 0 0 0 10 10 10 10 0 10 0 0 1 0 0 0 10 1 0 0 0 1 0 0 0 0 0 0 0 0 0 0 0 10 0 10 10 10 10 10 10 10 10 10 10 10 10
LBoks 0 10 0 10 0 0 0 0 0 0 0 1 0 0 0 0 10 10 10 10 0 10 0 1 0 0 0 0 10 1 0 1 0 0 0 0 0 0 0 1 0 0 0 0 0 10 0 10 10 10 10 10 10 10 10 10 10 10 10
Nam 0 10 0 10 0 0 0 1 0 0 0 0 1 0 0 0 10 10 10 10 0 10 0 0 0 0 0 0 10 0 0 0 0 0 0 1 0 0 0 0 0 0 0 1 0 10 0 10 10 10 10 10 10 10 10 10 10 10 10
Bingo 0 10 0 10 0 1 0 0 0 0 0 0 0 0 0 0 10 10 10 10 0 10 0 0 0 0 0 1 10 0 1 1 0 0 0 0 0 0 0 0 0 0 0 0 0 10 0 10 10 10 10 10 10 10 10 10 10 10 10
Do 0 10 0 10 0 0 0 0 0 0 0 0 0 0 0 0 10 10 10 10 0 10 0 0 0 0 1 0 10 0 0 0 0 0 0 1 0 0 0 0 0 0 0 0 0 10 0 10 10 10 10 10 10 10 10 10 10 10 10
Fee 10 10 10 10 10 10 10 10 10 10 10 10 10 10 10 10 10 10 10 10 10 10 10 10 10 10 10 10 10 10 10 10 10 10 10 10 10 10 10 10 10 10 10 10 10 10 10 10 10 10 10 10 10 10 10 10 10 10 10
LBlind 0 10 0 10 0 0 0 0 0 0 0 0 0 0 0 0 10 10 10 10 0 10 0 1 1 0 0 0 10 0 0 0 0 0 0 1 0 0 0 0 0 0 0 0 0 10 0 10 10 10 10 10 10 10 10 10 10 10 10
LSko 0 10 0 10 0 0 0 0 0 0 0 0 0 0 0 0 10 10 10 10 0 10 0 0 0 0 1 0 10 0 0 0 0 0 0 0 0 0 0 0 0 0 0 0 0 10 0 10 10 10 10 10 10 10 10 10 10 10 10
Pan 0 10 0 10 0 0 0 0 0 0 0 0 0 0 0 0 10 10 10 10 0 10 0 0 1 0 1 0 10 0 0 0 0 0 0 0 0 0 0 0 0 0 1 0 0 10 0 10 10 10 10 10 10 10 10 10 10 10 10
Af 0 10 0 10 0 0 0 0 1 0 0 0 0 0 0 0 10 10 10 10 0 10 0 0 0 0 0 0 10 0 0 0 0 0 0 0 0 0 0 0 0 1 0 0 1 10 1 10 10 10 10 10 10 10 10 10 10 10 10
Hee 1 10 0 10 0 0 0 0 1 0 0 0 0 0 0 0 10 10 10 10 0 10 0 1 0 0 0 0 10 0 0 0 0 0 0 0 0 1 0 0 0 0 0 0 0 10 0 10 10 10 10 10 10 10 10 10 10 10 10
Mie 0 10 1 10 0 0 0 0 0 0 1 0 0 0 0 0 10 10 10 10 0 10 0 0 0 0 0 0 10 0 0 0 0 0 0 0 0 0 0 0 0 0 0 0 0 10 0 10 10 10 10 10 10 10 10 10 10 10 10
Nie 0 10 0 10 0 0 0 0 0 0 0 0 1 0 0 0 10 10 10 10 0 10 0 0 0 1 0 1 10 1 0 0 0 0 0 0 0 0 0 0 0 0 0 0 0 10 0 10 10 10 10 10 10 10 10 10 10 10 10
Wo 0 10 0 10 0 1 0 0 0 0 0 0 0 0 1 0 10 10 10 10 1 10 0 0 0 0 0 0 10 0 0 0 0 0 0 0 0 0 0 0 0 0 0 0 0 10 0 10 10 10 10 10 10 10 10 10 10 10 10
Ki 0 10 0 10 0 0 0 0 0 0 0 0 0 0 0 0 10 10 10 10 0 10 0 0 0 0 0 0 10 0 0 0 0 1 0 0 0 0 0 0 0 0 0 0 0 10 0 10 10 10 10 10 10 10 10 10 10 10 10
Dw 0 10 0 10 0 0 0 0 0 0 0 0 0 0 0 0 10 10 10 10 0 10 0 0 0 0 0 0 10 0 0 0 0 0 0 0 0 0 0 0 0 0 0 0 0 10 0 10 10 10 10 10 10 10 10 10 10 10 10
Og 0 10 0 10 0 0 1 0 0 0 0 0 0 0 0 0 10 10 10 10 0 10 0 0 1 0 0 0 10 0 0 0 0 0 0 0 0 0 0 0 0 0 0 0 0 10 0 10 10 10 10 10 10 10 10 10 10 10 10
Po 0 10 0 10 0 0 0 1 0 0 0 0 0 0 0 0 10 10 10 10 0 10 1 0 0 0 0 0 10 0 0 0 0 0 0 0 0 0 0 0 0 0 0 0 0 10 0 10 10 10 10 10 10 10 10 10 10 10 10
Ak 0 10 0 10 0 0 0 0 1 0 0 0 0 0 0 0 10 10 10 10 0 10 0 0 0 0 0 0 10 0 0 0 1 0 0 0 0 0 0 0 0 0 0 0 0 10 0 10 10 10 10 10 10 10 10 10 10 10 10
Sp 0 10 0 10 0 0 0 0 0 0 0 1 0 0 0 0 10 10 10 10 0 10 1 0 0 0 0 0 10 0 0 1 0 0 0 0 0 0 0 0 0 0 0 0 0 10 0 10 10 10 10 10 10 10 10 10 10 10 10
No 0 10 0 10 0 0 0 0 0 0 0 0 1 0 0 0 10 10 10 10 0 10 0 0 0 1 0 0 10 0 0 0 0 0 0 0 0 0 0 0 0 0 0 0 0 10 0 10 10 10 10 10 10 10 10 10 10 10 10
Ro 0 10 0 10 0 0 0 0 0 0 0 0 0 1 0 1 10 10 10 10 0 10 0 0 0 0 0 0 10 0 0 0 1 0 0 0 0 0 0 0 0 0 0 0 0 10 0 10 10 10 10 10 10 10 10 10 10 10 10
Wat 10 10 10 10 10 10 10 10 10 10 10 10 10 10 10 10 10 10 10 10 10 10 10 10 10 10 10 10 10 10 10 10 10 10 10 10 10 10 10 10 10 10 10 10 10 10 10 10 10 10 10 10 10 10 10 10 10 10 10
Va 0 10 0 10 0 0 0 0 0 0 0 0 0 0 0 1 10 10 10 10 0 10 0 0 0 0 0 0 10 0 0 0 1 0 0 0 0 0 0 0 0 0 0 0 0 10 0 10 10 10 10 10 10 10 10 10 10 10 10
Kon 10 10 10 10 10 10 10 10 10 10 10 10 10 10 10 10 10 10 10 10 10 10 10 10 10 10 10 10 10 10 10 10 10 10 10 10 10 10 10 10 10 10 10 10 10 10 10 10 10 10 10 10 10 10 10 10 10 10 10
On 10 10 10 10 10 10 10 10 10 10 10 10 10 10 10 10 10 10 10 10 10 10 10 10 10 10 10 10 10 10 10 10 10 10 10 10 10 10 10 10 10 10 10 10 10 10 10 10 10 10 10 10 10 10 10 10 10 10 10
Pie 10 10 10 10 10 10 10 10 10 10 10 10 10 10 10 10 10 10 10 10 10 10 10 10 10 10 10 10 10 10 10 10 10 10 10 10 10 10 10 10 10 10 10 10 10 10 10 10 10 10 10 10 10 10 10 10 10 10 10
Als 10 10 10 10 10 10 10 10 10 10 10 10 10 10 10 10 10 10 10 10 10 10 10 10 10 10 10 10 10 10 10 10 10 10 10 10 10 10 10 10 10 10 10 10 10 10 10 10 10 10 10 10 10 10 10 10 10 10 10
Hip 10 10 10 10 10 10 10 10 10 10 10 10 10 10 10 10 10 10 10 10 10 10 10 10 10 10 10 10 10 10 10 10 10 10 10 10 10 10 10 10 10 10 10 10 10 10 10 10 10 10 10 10 10 10 10 10 10 10 10
Mev 10 10 10 10 10 10 10 10 10 10 10 10 10 10 10 10 10 10 10 10 10 10 10 10 10 10 10 10 10 10 10 10 10 10 10 10 10 10 10 10 10 10 10 10 10 10 10 10 10 10 10 10 10 10 10 10 10 10 10
Sie 10 10 10 10 10 10 10 10 10 10 10 10 10 10 10 10 10 10 10 10 10 10 10 10 10 10 10 10 10 10 10 10 10 10 10 10 10 10 10 10 10 10 10 10 10 10 10 10 10 10 10 10 10 10 10 10 10 10 10
Nu 10 10 10 10 10 10 10 10 10 10 10 10 10 10 10 10 10 10 10 10 10 10 10 10 10 10 10 10 10 10 10 10 10 10 10 10 10 10 10 10 10 10 10 10 10 10 10 10 10 10 10 10 10 10 10 10 10 10 10
Ra 10 10 10 10 10 10 10 10 10 10 10 10 10 10 10 10 10 10 10 10 10 10 10 10 10 10 10 10 10 10 10 10 10 10 10 10 10 10 10 10 10 10 10 10 10 10 10 10 10 10 10 10 10 10 10 10 10 10 10
Wu 10 10 10 10 10 10 10 10 10 10 10 10 10 10 10 10 10 10 10 10 10 10 10 10 10 10 10 10 10 10 10 10 10 10 10 10 10 10 10 10 10 10 10 10 10 10 10 10 10 10 10 10 10 10 10 10 10 10 10
Vu 10 10 10 10 10 10 10 10 10 10 10 10 10 10 10 10 10 10 10 10 10 10 10 10 10 10 10 10 10 10 10 10 10 10 10 10 10 10 10 10 10 10 10 10 10 10 10 10 10 10 10 10 10 10 10 10 10 10 10
Bu 10 10 10 10 10 10 10 10 10 10 10 10 10 10 10 10 10 10 10 10 10 10 10 10 10 10 10 10 10 10 10 10 10 10 10 10 10 10 10 10 10 10 10 10 10 10 10 10 10 10 10 10 10 10 10 10 10 10 10

## Sheet: BD7
Ru Pi Le Oo Ar Ok Oul Pri Asi Hak Moo Sno Num Ris Wie Vro Kai Dag Gr Er Bem Tip M30 Cho LBoks Nam Bingo Do Fee LBlind LSko Pan Af Hee Mie Nie Wo Ki Dw Og Po Ak Sp No Ro Wat Va Kon On Pie Als Hip Mev Sie Nu Ra Wu Vu Bu
Ru 0 10 0 10 0 0 1 0 0 1 0 1 0 0 0 0 10 10 10 10 0 10 0 0 0 0 0 0 10 0 0 0 0 0 0 0 0 0 0 1 0 0 0 0 0 10 0 10 10 10 10 10 10 10 10 10 10 10 10
Pi 10 10 10 10 10 10 10 10 10 10 10 10 10 10 10 10 10 10 10 10 10 10 10 10 10 10 10 10 10 10 10 10 10 10 10 10 10 10 10 10 10 10 10 10 10 10 10 10 10 10 10 10 10 10 10 10 10 10 10
Le 0 10 0 10 0 0 0 0 0 0 1 0 0 0 0 0 10 10 10 10 1 10 0 0 0 0 0 0 10 0 0 0 0 0 1 0 0 0 0 0 0 0 0 0 0 10 0 10 10 10 10 10 10 10 10 10 10 10 10
Oo 10 10 10 10 10 10 10 10 10 10 10 10 10 10 10 10 10 10 10 10 10 10 10 10 10 10 10 10 10 10 10 10 10 10 10 10 10 10 10 10 10 10 10 10 10 10 10 10 10 10 10 10 10 10 10 10 10 10 10
Ar 0 10 0 10 0 0 0 0 0 0 0 0 0 0 0 1 10 10 10 10 0 10 0 0 0 0 0 1 10 0 0 0 0 0 0 0 0 0 0 0 0 0 0 0 0 10 0 10 10 10 10 10 10 10 10 10 10 10 10
Ok 0 10 0 10 0 0 0 0 0 0 0 0 1 0 1 0 10 10 10 10 0 10 0 0 0 0 0 1 10 0 1 0 0 0 0 0 0 0 0 0 0 0 0 0 0 10 0 10 10 10 10 10 10 10 10 10 10 10 10
Oul 1 10 0 10 0 0 0 0 1 0 0 0 0 0 0 0 10 10 10 10 0 10 0 0 0 0 0 0 10 0 0 0 0 0 0 0 0 0 0 1 0 0 0 0 0 10 0 10 10 10 10 10 10 10 10 10 10 10 10
Pri 0 10 0 10 0 0 0 0 0 0 0 0 0 0 0 0 10 10 10 10 0 10 1 0 0 0 0 0 10 1 0 0 0 1 0 0 0 0 0 0 1 0 0 0 0 10 0 10 10 10 10 10 10 10 10 10 10 10 10
Asi 0 10 0 10 0 0 1 0 0 1 0 0 0 0 0 0 10 10 10 10 0 10 0 0 0 0 0 0 10 0 0 0 1 1 0 0 0 0 0 0 0 1 0 0 0 10 0 10 10 10 10 10 10 10 10 10 10 10 10
Hak 1 10 0 10 0 0 0 0 1 0 0 0 0 0 0 0 10 10 10 10 0 10 0 1 0 0 0 0 10 0 0 0 0 1 0 0 0 0 0 0 0 0 0 0 0 10 0 10 10 10 10 10 10 10 10 10 10 10 10
Moo 0 10 1 10 0 0 0 0 0 0 0 0 0 0 0 0 10 10 10 10 0 10 0 0 0 0 0 0 10 0 0 0 0 0 1 0 0 0 0 0 0 0 0 0 0 10 0 10 10 10 10 10 10 10 10 10 10 10 10
Sno 1 10 0 10 0 0 0 0 0 0 0 0 0 0 0 0 10 10 10 10 0 10 0 0 0 0 0 0 10 0 0 0 0 0 0 0 0 0 0 0 0 0 0 0 0 10 0 10 10 10 10 10 10 10 10 10 10 10 10
Num 0 10 0 10 0 1 0 0 0 0 0 0 0 0 0 0 10 10 10 10 0 10 0 0 0 1 0 0 10 0 0 0 0 0 0 1 0 0 0 0 0 0 0 1 0 10 0 10 10 10 10 10 10 10 10 10 10 10 10
Ris 0 10 0 10 0 0 0 0 0 0 0 0 0 0 0 0 10 10 10 10 0 10 0 0 0 0 0 0 10 0 0 0 0 0 0 0 0 0 0 0 0 0 0 0 1 10 0 10 10 10 10 10 10 10 10 10 10 10 10
Wie 0 10 0 10 0 1 0 0 0 0 0 0 0 0 0 1 10 10 10 10 1 10 0 0 0 0 0 0 10 0 0 0 0 0 0 0 1 0 0 0 0 0 0 0 0 10 0 10 10 10 10 10 10 10 10 10 10 10 10
Vro 0 10 0 10 1 0 0 0 0 0 0 0 0 0 1 0 10 10 10 10 0 10 0 0 0 0 0 0 10 0 0 0 0 0 0 0 0 0 0 0 0 0 0 0 0 10 1 10 10 10 10 10 10 10 10 10 10 10 10
Kai 10 10 10 10 10 10 10 10 10 10 10 10 10 10 10 10 10 10 10 10 10 10 10 10 10 10 10 10 10 10 10 10 10 10 10 10 10 10 10 10 10 10 10 10 10 10 10 10 10 10 10 10 10 10 10 10 10 10 10
Dag 10 10 10 10 10 10 10 10 10 10 10 10 10 10 10 10 10 10 10 10 10 10 10 10 10 10 10 10 10 10 10 10 10 10 10 10 10 10 10 10 10 10 10 10 10 10 10 10 10 10 10 10 10 10 10 10 10 10 10
Gr 10 10 10 10 10 10 10 10 10 10 10 10 10 10 10 10 10 10 10 10 10 10 10 10 10 10 10 10 10 10 10 10 10 10 10 10 10 10 10 10 10 10 10 10 10 10 10 10 10 10 10 10 10 10 10 10 10 10 10
Er 10 10 10 10 10 10 10 10 10 10 10 10 10 10 10 10 10 10 10 10 10 10 10 10 10 10 10 10 10 10 10 10 10 10 10 10 10 10 10 10 10 10 10 10 10 10 10 10 10 10 10 10 10 10 10 10 10 10 10
Bem 0 10 1 10 0 0 0 0 0 0 0 0 0 0 1 0 10 10 10 10 0 10 0 0 0 0 0 0 10 1 0 0 0 0 0 0 1 0 0 0 0 0 0 0 0 10 0 10 10 10 10 10 10 10 10 10 10 10 10
Tip 10 10 10 10 10 10 10 10 10 10 10 10 10 10 10 10 10 10 10 10 10 10 10 10 10 10 10 10 10 10 10 10 10 10 10 10 10 10 10 10 10 10 10 10 10 10 10 10 10 10 10 10 10 10 10 10 10 10 10
M30 0 10 0 10 0 0 0 1 0 0 0 0 0 0 0 0 10 10 10 10 0 10 0 1 0 0 0 0 10 0 0 0 0 0 0 0 0 0 0 0 1 0 0 0 0 10 0 10 10 10 10 10 10 10 10 10 10 10 10
Cho 0 10 0 10 0 0 0 0 0 1 0 0 0 0 0 0 10 10 10 10 0 10 1 0 1 0 0 0 10 0 0 0 0 1 0 0 0 0 0 0 0 0 0 0 0 10 0 10 10 10 10 10 10 10 10 10 10 10 10
LBoks 0 10 0 10 0 0 0 0 0 0 0 0 0 0 0 0 10 10 10 10 0 10 0 1 0 0 0 0 10 0 0 0 0 1 1 0 0 0 0 1 0 0 0 0 0 10 0 10 10 10 10 10 10 10 10 10 10 10 10
Nam 0 10 0 10 0 0 0 0 0 0 0 0 1 0 0 0 10 10 10 10 0 10 0 0 0 0 0 0 10 0 0 0 0 0 0 0 0 0 0 0 0 0 0 1 0 10 0 10 10 10 10 10 10 10 10 10 10 10 10
Bingo 0 10 0 10 0 0 0 0 0 0 0 0 0 0 0 0 10 10 10 10 0 10 0 0 0 0 0 1 10 0 0 0 0 0 0 0 0 1 0 0 0 0 0 0 0 10 0 10 10 10 10 10 10 10 10 10 10 10 10
Do 0 10 0 10 1 1 0 0 0 0 0 0 0 0 0 0 10 10 10 10 0 10 0 0 0 0 1 0 10 0 0 0 0 0 0 0 0 1 0 0 0 0 0 0 0 10 0 10 10 10 10 10 10 10 10 10 10 10 10
Fee 10 10 10 10 10 10 10 10 10 10 10 10 10 10 10 10 10 10 10 10 10 10 10 10 10 10 10 10 10 10 10 10 10 10 10 10 10 10 10 10 10 10 10 10 10 10 10 10 10 10 10 10 10 10 10 10 10 10 10
LBlind 0 10 0 10 0 0 0 1 0 0 0 0 0 0 0 0 10 10 10 10 1 10 0 0 0 0 0 0 10 0 0 0 0 0 1 1 0 0 0 0 0 0 0 0 0 10 0 10 10 10 10 10 10 10 10 10 10 10 10
LSko 0 10 0 10 0 1 0 0 0 0 0 0 0 0 0 0 10 10 10 10 0 10 0 0 0 0 0 0 10 0 0 0 0 0 0 0 0 0 0 0 0 0 0 0 0 10 0 10 10 10 10 10 10 10 10 10 10 10 10
Pan 0 10 0 10 0 0 0 0 0 0 0 0 0 0 0 0 10 10 10 10 0 10 0 0 0 0 0 0 10 0 0 0 0 0 0 0 0 0 0 0 0 0 1 0 0 10 0 10 10 10 10 10 10 10 10 10 10 10 10
Af 0 10 0 10 0 0 0 0 1 0 0 0 0 0 0 0 10 10 10 10 0 10 0 0 0 0 0 0 10 0 0 0 0 0 0 0 0 0 0 0 0 1 0 0 0 10 0 10 10 10 10 10 10 10 10 10 10 10 10
Hee 0 10 0 10 0 0 0 1 1 1 0 0 0 0 0 0 10 10 10 10 0 10 0 1 1 0 0 0 10 0 0 0 0 0 0 0 0 0 0 0 0 0 0 0 0 10 0 10 10 10 10 10 10 10 10 10 10 10 10
Mie 0 10 1 10 0 0 0 0 0 0 1 0 0 0 0 0 10 10 10 10 0 10 0 0 1 0 0 0 10 1 0 0 0 0 0 0 0 0 0 0 0 0 0 0 0 10 0 10 10 10 10 10 10 10 10 10 10 10 10
Nie 0 10 0 10 0 0 0 0 0 0 0 0 1 0 0 0 10 10 10 10 0 10 0 0 0 0 0 0 10 1 0 0 0 0 0 0 0 0 0 0 0 0 0 0 0 10 0 10 10 10 10 10 10 10 10 10 10 10 10
Wo 0 10 0 10 0 0 0 0 0 0 0 0 0 0 1 0 10 10 10 10 1 10 0 0 0 0 0 0 10 0 0 0 0 0 0 0 0 0 0 0 0 0 0 0 0 10 0 10 10 10 10 10 10 10 10 10 10 10 10
Ki 0 10 0 10 0 0 0 0 0 0 0 0 0 0 0 0 10 10 10 10 0 10 0 0 0 0 1 1 10 0 0 0 0 0 0 0 0 0 0 0 0 0 0 0 0 10 0 10 10 10 10 10 10 10 10 10 10 10 10
Dw 0 10 0 10 0 0 0 0 0 0 0 0 0 0 0 0 10 10 10 10 0 10 0 0 0 0 0 0 10 0 0 0 0 0 0 0 0 0 0 0 0 0 0 0 0 10 0 10 10 10 10 10 10 10 10 10 10 10 10
Og 1 10 0 10 0 0 1 0 0 0 0 0 0 0 0 0 10 10 10 10 0 10 0 0 1 0 0 0 10 0 0 0 0 0 0 0 0 0 0 0 0 0 0 0 0 10 0 10 10 10 10 10 10 10 10 10 10 10 10
Po 0 10 0 10 0 0 0 1 0 0 0 0 0 0 0 0 10 10 10 10 0 10 1 0 0 0 0 0 10 0 0 0 0 0 0 0 0 0 0 0 0 0 0 0 0 10 0 10 10 10 10 10 10 10 10 10 10 10 10
Ak 0 10 0 10 0 0 0 0 1 0 0 0 0 0 0 0 10 10 10 10 0 10 0 0 0 0 0 0 10 0 0 0 1 0 0 0 0 0 0 0 0 0 0 0 0 10 0 10 10 10 10 10 10 10 10 10 10 10 10
Sp 0 10 0 10 0 0 0 0 0 0 0 0 0 0 0 0 10 10 10 10 0 10 0 0 0 0 0 0 10 0 0 1 0 0 0 0 0 0 0 0 0 0 0 0 0 10 0 10 10 10 10 10 10 10 10 10 10 10 10
No 0 10 0 10 0 0 0 0 0 0 0 0 1 0 0 0 10 10 10 10 0 10 0 0 0 1 0 0 10 0 0 0 0 0 0 0 0 0 0 0 0 0 0 0 0 10 0 10 10 10 10 10 10 10 10 10 10 10 10
Ro 0 10 0 10 0 0 0 0 0 0 0 0 0 1 0 0 10 10 10 10 0 10 0 0 0 0 0 0 10 0 0 0 0 0 0 0 0 0 0 0 0 0 0 0 0 10 0 10 10 10 10 10 10 10 10 10 10 10 10
Wat 10 10 10 10 10 10 10 10 10 10 10 10 10 10 10 10 10 10 10 10 10 10 10 10 10 10 10 10 10 10 10 10 10 10 10 10 10 10 10 10 10 10 10 10 10 10 10 10 10 10 10 10 10 10 10 10 10 10 10
Va 0 10 0 10 0 0 0 0 0 0 0 0 0 0 0 1 10 10 10 10 0 10 0 0 0 0 0 0 10 0 0 0 0 0 0 0 0 0 0 0 0 0 0 0 0 10 0 10 10 10 10 10 10 10 10 10 10 10 10
Kon 10 10 10 10 10 10 10 10 10 10 10 10 10 10 10 10 10 10 10 10 10 10 10 10 10 10 10 10 10 10 10 10 10 10 10 10 10 10 10 10 10 10 10 10 10 10 10 10 10 10 10 10 10 10 10 10 10 10 10
On 10 10 10 10 10 10 10 10 10 10 10 10 10 10 10 10 10 10 10 10 10 10 10 10 10 10 10 10 10 10 10 10 10 10 10 10 10 10 10 10 10 10 10 10 10 10 10 10 10 10 10 10 10 10 10 10 10 10 10
Pie 10 10 10 10 10 10 10 10 10 10 10 10 10 10 10 10 10 10 10 10 10 10 10 10 10 10 10 10 10 10 10 10 10 10 10 10 10 10 10 10 10 10 10 10 10 10 10 10 10 10 10 10 10 10 10 10 10 10 10
Als 10 10 10 10 10 10 10 10 10 10 10 10 10 10 10 10 10 10 10 10 10 10 10 10 10 10 10 10 10 10 10 10 10 10 10 10 10 10 10 10 10 10 10 10 10 10 10 10 10 10 10 10 10 10 10 10 10 10 10
Hip 10 10 10 10 10 10 10 10 10 10 10 10 10 10 10 10 10 10 10 10 10 10 10 10 10 10 10 10 10 10 10 10 10 10 10 10 10 10 10 10 10 10 10 10 10 10 10 10 10 10 10 10 10 10 10 10 10 10 10
Mev 10 10 10 10 10 10 10 10 10 10 10 10 10 10 10 10 10 10 10 10 10 10 10 10 10 10 10 10 10 10 10 10 10 10 10 10 10 10 10 10 10 10 10 10 10 10 10 10 10 10 10 10 10 10 10 10 10 10 10
Sie 10 10 10 10 10 10 10 10 10 10 10 10 10 10 10 10 10 10 10 10 10 10 10 10 10 10 10 10 10 10 10 10 10 10 10 10 10 10 10 10 10 10 10 10 10 10 10 10 10 10 10 10 10 10 10 10 10 10 10
Nu 10 10 10 10 10 10 10 10 10 10 10 10 10 10 10 10 10 10 10 10 10 10 10 10 10 10 10 10 10 10 10 10 10 10 10 10 10 10 10 10 10 10 10 10 10 10 10 10 10 10 10 10 10 10 10 10 10 10 10
Ra 10 10 10 10 10 10 10 10 10 10 10 10 10 10 10 10 10 10 10 10 10 10 10 10 10 10 10 10 10 10 10 10 10 10 10 10 10 10 10 10 10 10 10 10 10 10 10 10 10 10 10 10 10 10 10 10 10 10 10
Wu 10 10 10 10 10 10 10 10 10 10 10 10 10 10 10 10 10 10 10 10 10 10 10 10 10 10 10 10 10 10 10 10 10 10 10 10 10 10 10 10 10 10 10 10 10 10 10 10 10 10 10 10 10 10 10 10 10 10 10
Vu 10 10 10 10 10 10 10 10 10 10 10 10 10 10 10 10 10 10 10 10 10 10 10 10 10 10 10 10 10 10 10 10 10 10 10 10 10 10 10 10 10 10 10 10 10 10 10 10 10 10 10 10 10 10 10 10 10 10 10
Bu 10 10 10 10 10 10 10 10 10 10 10 10 10 10 10 10 10 10 10 10 10 10 10 10 10 10 10 10 10 10 10 10 10 10 10 10 10 10 10 10 10 10 10 10 10 10 10 10 10 10 10 10 10 10 10 10 10 10 10

## Sheet: BD8
Ru Pi Le Oo Ar Ok Oul Pri Asi Hak Moo Sno Num Ris Wie Vro Kai Dag Gr Er Bem Tip M30 Cho LBoks Nam Bingo Do Fee LBlind LSko Pan Af Hee Mie Nie Wo Ki Dw Og Po Ak Sp No Ro Wat Va Kon On Pie Als Hip Mev Sie Nu Ra Wu Vu Bu
Ru 0 10 0 10 0 0 0 0 0 0 0 0 0 1 0 0 10 10 10 10 0 10 0 0 0 10 0 0 10 0 0 0 0 0 0 0 0 0 0 0 0 0 0 0 0 10 0 10 0 0 0 0 0 0 0 0 0 0 0
Pi 10 10 10 10 10 10 10 10 10 10 10 10 10 10 10 10 10 10 10 10 10 10 10 10 10 10 10 10 10 10 10 10 10 10 10 10 10 10 10 10 10 10 10 10 10 10 10 10 10 10 10 10 10 10 10 10 10 10 10
Le 0 10 0 10 0 0 0 0 0 1 1 0 0 0 0 0 10 10 10 10 0 10 0 0 0 10 0 0 10 0 0 0 0 0 0 0 0 0 0 0 0 0 0 0 0 10 0 10 0 0 0 0 0 0 0 0 0 0 0
Oo 10 10 10 10 10 10 10 10 10 10 10 10 10 10 10 10 10 10 10 10 10 10 10 10 10 10 10 10 10 10 10 10 10 10 10 10 10 10 10 10 10 10 10 10 10 10 10 10 10 10 10 10 10 10 10 10 10 10 10
Ar 0 10 0 10 0 0 0 0 0 0 0 0 0 0 0 0 10 10 10 10 0 10 0 0 0 10 0 0 10 0 0 0 0 0 0 0 0 0 1 0 0 0 0 0 0 10 0 10 0 0 0 0 0 0 0 0 0 0 0
Ok 0 10 0 10 0 0 0 0 0 0 0 0 0 0 0 0 10 10 10 10 0 10 0 0 1 10 0 0 10 0 0 0 0 0 0 0 0 0 0 0 0 0 0 0 0 10 1 10 0 0 0 0 0 0 0 0 0 0 0
Oul 0 10 0 10 0 0 0 0 0 0 1 0 0 0 0 0 10 10 10 10 0 10 0 0 0 10 0 0 10 0 0 0 0 0 0 0 0 0 0 1 0 0 0 0 0 10 0 10 1 0 0 0 0 0 0 0 0 0 0
Pri 0 10 0 10 0 0 0 0 0 0 0 0 0 0 0 0 10 10 10 10 0 10 0 0 0 10 0 0 10 0 0 1 0 0 0 0 0 0 0 0 1 0 0 0 0 10 0 10 0 1 0 0 0 0 0 0 0 0 0
Asi 0 10 0 10 0 0 0 0 0 0 0 0 0 0 0 0 10 10 10 10 0 10 0 1 1 10 0 0 10 0 0 1 0 0 0 1 0 0 0 0 0 1 0 0 0 10 0 10 0 0 1 0 0 0 0 0 0 0 0
Hak 0 10 1 10 0 0 0 0 0 0 0 0 0 0 0 0 10 10 10 10 0 10 0 0 0 10 0 0 10 0 0 0 0 0 0 0 0 0 0 0 0 0 0 0 0 10 0 10 0 0 0 1 0 0 0 0 0 0 0
Moo 0 10 1 10 0 0 1 0 0 0 0 0 0 0 0 0 10 10 10 10 0 10 0 0 0 10 0 0 10 0 0 0 0 1 1 0 0 0 0 0 0 0 0 0 0 10 0 10 0 0 0 0 1 0 0 0 0 0 0
Sno 0 10 0 10 0 0 0 0 0 0 0 0 0 0 0 0 10 10 10 10 0 10 0 0 0 10 0 0 10 0 0 0 0 0 0 0 0 0 0 0 0 0 0 0 0 10 0 10 0 0 0 0 0 1 0 0 0 0 0
Num 0 10 0 10 0 0 0 0 0 0 0 0 0 0 0 0 10 10 10 10 0 10 0 0 0 10 0 0 10 1 0 0 0 0 0 1 0 0 0 0 0 0 0 1 0 10 0 10 0 0 0 0 0 0 1 0 0 0 0
Ris 1 10 0 10 0 0 0 0 0 0 0 0 0 0 0 0 10 10 10 10 0 10 1 0 1 10 0 0 10 0 0 0 0 0 0 0 0 0 0 0 0 0 0 0 1 10 0 10 0 0 0 0 0 0 0 1 0 0 0
Wie 0 10 0 10 0 0 0 0 0 0 0 0 0 0 0 1 10 10 10 10 1 10 0 0 0 10 0 0 10 0 0 0 0 0 0 0 1 0 0 0 0 0 0 0 0 10 0 10 0 0 0 0 0 0 0 0 1 0 0
Vro 0 10 0 10 0 0 0 0 0 0 0 0 0 0 1 0 10 10 10 10 0 10 0 0 0 10 0 0 10 0 0 0 0 0 0 0 1 0 0 0 0 0 0 0 0 10 1 10 0 0 0 0 0 0 0 0 0 1 0
Kai 10 10 10 10 10 10 10 10 10 10 10 10 10 10 10 10 10 10 10 10 10 10 10 10 10 10 10 10 10 10 10 10 10 10 10 10 10 10 10 10 10 10 10 10 10 10 10 10 10 10 10 10 10 10 10 10 10 10 10
Dag 10 10 10 10 10 10 10 10 10 10 10 10 10 10 10 10 10 10 10 10 10 10 10 10 10 10 10 10 10 10 10 10 10 10 10 10 10 10 10 10 10 10 10 10 10 10 10 10 10 10 10 10 10 10 10 10 10 10 10
Gr 10 10 10 10 10 10 10 10 10 10 10 10 10 10 10 10 10 10 10 10 10 10 10 10 10 10 10 10 10 10 10 10 10 10 10 10 10 10 10 10 10 10 10 10 10 10 10 10 10 10 10 10 10 10 10 10 10 10 10
Er 10 10 10 10 10 10 10 10 10 10 10 10 10 10 10 10 10 10 10 10 10 10 10 10 10 10 10 10 10 10 10 10 10 10 10 10 10 10 10 10 10 10 10 10 10 10 10 10 10 10 10 10 10 10 10 10 10 10 10
Bem 0 10 0 10 0 0 0 0 0 0 0 0 0 0 1 0 10 10 10 10 0 10 0 0 0 10 0 0 10 0 0 0 0 0 0 0 1 0 0 0 0 0 0 0 0 10 0 10 0 0 0 0 0 0 0 0 0 0 1
Tip 10 10 10 10 10 10 10 10 10 10 10 10 10 10 10 10 10 10 10 10 10 10 10 10 10 10 10 10 10 10 10 10 10 10 10 10 10 10 10 10 10 10 10 10 10 10 10 10 10 10 10 10 10 10 10 10 10 10 10
M30 0 10 0 10 0 0 0 0 0 0 0 0 0 1 0 0 10 10 10 10 0 10 0 0 0 10 0 0 10 0 0 0 0 0 0 0 0 0 0 1 1 0 0 0 0 10 0 10 0 0 0 1 0 0 0 0 0 0 0
Cho 0 10 0 10 0 0 0 0 1 0 0 0 0 0 0 0 10 10 10 10 0 10 0 0 1 10 0 0 10 0 0 0 0 1 0 0 0 0 0 1 1 0 0 0 0 10 0 10 0 0 0 0 0 0 0 0 0 0 0
LBoks 0 10 0 10 0 1 0 0 1 0 0 0 0 1 0 0 10 10 10 10 0 10 0 1 0 10 1 0 10 0 0 0 0 1 0 0 0 0 0 0 0 0 0 0 0 10 0 10 0 0 0 0 0 0 0 0 0 0 0
Nam 10 10 10 10 10 10 10 10 10 10 10 10 10 10 10 10 10 10 10 10 10 10 10 10 10 10 10 10 10 10 10 10 10 10 10 10 10 10 10 10 10 10 10 10 10 10 10 10 10 10 10 10 10 10 10 10 10 10 10
Bingo 0 10 0 10 0 0 0 0 0 0 0 0 0 0 0 0 10 10 10 10 0 10 0 0 1 10 0 0 10 0 1 0 0 0 0 0 0 0 0 0 0 0 0 0 0 10 0 10 0 0 0 0 0 0 0 0 0 0 0
Do 0 10 0 10 0 0 0 0 0 0 0 0 0 0 0 0 10 10 10 10 0 10 0 0 0 10 0 0 10 0 0 0 0 0 0 0 0 0 0 0 0 0 0 0 0 10 0 10 0 0 0 0 0 0 0 0 0 0 0
Fee 10 10 10 10 10 10 10 10 10 10 10 10 10 10 10 10 10 10 10 10 10 10 10 10 10 10 10 10 10 10 10 10 10 10 10 10 10 10 10 10 10 10 10 10 10 10 10 10 10 10 10 10 10 10 10 10 10 10 10
LBlind 0 10 0 10 0 0 0 0 0 0 0 0 1 0 0 0 10 10 10 10 0 10 0 0 0 10 0 0 10 0 0 0 0 0 0 0 0 0 0 0 0 0 0 0 0 10 0 10 0 0 0 0 0 0 0 0 0 0 0
LSko 0 10 0 10 0 0 0 0 0 0 0 0 0 0 0 0 10 10 10 10 0 10 0 0 0 10 1 0 10 0 0 0 1 1 0 0 0 0 0 0 0 0 0 0 0 10 0 10 0 0 0 0 0 0 0 0 0 0 0
Pan 0 10 0 10 0 0 0 1 1 0 0 0 0 0 0 0 10 10 10 10 0 10 0 0 0 10 0 0 10 0 0 0 0 0 0 1 0 0 0 0 1 0 0 0 0 10 0 10 0 0 0 0 0 0 0 0 0 0 0
Af 0 10 0 10 0 0 0 0 0 0 0 0 0 0 0 0 10 10 10 10 0 10 0 0 0 10 0 0 10 0 1 0 0 0 0 0 0 1 0 1 0 0 0 0 0 10 0 10 0 0 0 0 0 0 0 0 0 0 0
Hee 0 10 0 10 0 0 0 0 0 0 1 0 0 0 0 0 10 10 10 10 0 10 0 1 1 10 0 0 10 0 1 0 0 0 1 0 0 0 0 0 0 0 0 0 0 10 0 10 0 0 0 0 0 0 0 0 0 0 0
Mie 0 10 0 10 0 0 0 0 0 0 1 0 0 0 0 0 10 10 10 10 0 10 0 0 0 10 0 0 10 0 0 0 0 1 0 0 0 0 1 0 0 0 0 0 0 10 0 10 0 0 0 0 0 0 0 0 0 0 0
Nie 0 10 0 10 0 0 0 0 1 0 0 0 1 0 0 0 10 10 10 10 0 10 0 0 0 10 0 0 10 0 0 1 0 0 0 0 0 0 0 0 0 0 0 0 0 10 0 10 0 0 0 0 0 0 0 0 0 0 0
Wo 0 10 0 10 0 0 0 0 0 0 0 0 0 0 1 1 10 10 10 10 1 10 0 0 0 10 0 0 10 0 0 0 0 0 0 0 0 0 0 0 0 0 0 0 0 10 0 10 0 0 0 0 0 0 0 0 0 0 0
Ki 0 10 0 10 0 0 0 0 0 0 0 0 0 0 0 0 10 10 10 10 0 10 0 0 0 10 0 0 10 0 0 0 1 0 0 0 0 0 0 0 0 0 0 0 0 10 0 10 0 0 0 0 0 0 0 0 0 0 0
Dw 0 10 0 10 1 0 0 0 0 0 0 0 0 0 0 0 10 10 10 10 0 10 0 0 0 10 0 0 10 0 0 0 0 0 1 0 0 0 0 0 0 0 0 0 0 10 0 10 0 0 0 0 0 0 0 0 0 0 0
Og 0 10 0 10 0 0 1 0 0 0 0 0 0 0 0 0 10 10 10 10 0 10 1 1 0 10 0 0 10 0 0 0 1 0 0 0 0 0 0 0 0 0 0 0 0 10 0 10 0 0 0 0 0 0 0 0 0 0 0
Po 0 10 0 10 0 0 0 1 0 0 0 0 0 0 0 0 10 10 10 10 0 10 1 1 0 10 0 0 10 0 0 1 0 0 0 0 0 0 0 0 0 0 0 0 0 10 0 10 0 0 0 0 0 0 0 0 0 0 0
Ak 0 10 0 10 0 0 0 0 1 0 0 0 0 0 0 0 10 10 10 10 0 10 0 0 0 10 0 0 10 0 0 0 0 0 0 0 0 0 0 0 0 0 0 0 0 10 0 10 0 0 0 0 0 0 0 0 0 0 0
Sp 0 10 0 10 0 0 0 0 0 0 0 0 0 0 0 0 10 10 10 10 0 10 0 0 0 10 0 0 10 0 0 0 0 0 0 0 0 0 0 0 0 0 0 0 0 10 0 10 0 0 0 0 0 0 0 0 0 0 0
No 0 10 0 10 0 0 0 0 0 0 0 0 1 0 0 0 10 10 10 10 0 10 0 0 0 10 0 0 10 0 0 0 0 0 0 0 0 0 0 0 0 0 0 0 0 10 0 10 0 0 0 0 0 0 0 0 0 0 0
Ro 0 10 0 10 0 0 0 0 0 0 0 0 0 1 0 0 10 10 10 10 0 10 0 0 0 10 0 0 10 0 0 0 0 0 0 0 0 0 0 0 0 0 0 0 0 10 0 10 0 0 0 0 0 0 0 0 0 0 0
Wat 10 10 10 10 10 10 10 10 10 10 10 10 10 10 10 10 10 10 10 10 10 10 10 10 10 10 10 10 10 10 10 10 10 10 10 10 10 10 10 10 10 10 10 10 10 10 0 10 10 10 10 10 10 10 10 10 10 10 10
Va 0 10 0 10 0 1 0 0 0 0 0 0 0 0 0 1 10 10 10 10 0 10 0 0 0 10 0 0 10 0 0 0 0 0 0 0 0 0 0 0 0 0 0 0 0 0 0 0 0 0 0 0 0 0 0 0 0 0 0
Kon 10 10 10 10 10 10 10 10 10 10 10 10 10 10 10 10 10 10 10 10 10 10 10 10 10 10 10 10 10 10 10 10 10 10 10 10 10 10 10 10 10 10 10 10 10 10 0 10 10 10 10 10 10 10 10 10 10 10 10
On 0 10 0 10 0 0 1 0 0 0 0 0 0 0 0 0 10 10 10 10 0 10 0 0 0 10 0 0 10 0 0 0 0 0 0 0 0 0 0 0 0 0 0 0 0 10 0 10 0 0 0 0 0 0 0 0 0 0 0
Pie 0 10 0 10 0 0 0 1 0 0 0 0 0 0 0 0 10 10 10 10 0 10 0 0 0 10 0 0 10 0 0 0 0 0 0 0 0 0 0 0 0 0 0 0 0 10 0 10 0 0 0 0 0 0 0 0 0 0 0
Als 0 10 0 10 0 0 0 0 1 0 0 0 0 0 0 0 10 10 10 10 0 10 0 0 0 10 0 0 10 0 0 0 0 0 0 0 0 0 0 0 0 0 0 0 0 10 0 10 0 0 0 0 0 0 0 0 0 0 0
Hip 0 10 0 10 0 0 0 0 0 1 0 0 0 0 0 0 10 10 10 10 0 10 1 0 0 10 0 0 10 0 0 0 0 0 0 0 0 0 0 0 0 0 0 0 0 10 0 10 0 0 0 0 0 0 0 0 0 0 0
Mev 0 10 0 10 0 0 0 0 0 0 1 0 0 0 0 0 10 10 10 10 0 10 0 0 0 10 0 0 10 0 0 0 0 0 0 0 0 0 0 0 0 0 0 0 0 10 0 10 0 0 0 0 0 0 0 0 0 0 0
Sie 0 10 0 10 0 0 0 0 0 0 0 1 0 0 0 0 10 10 10 10 0 10 0 0 0 10 0 0 10 0 0 0 0 0 0 0 0 0 0 0 0 0 0 0 0 10 0 10 0 0 0 0 0 0 0 0 0 0 0
Nu 0 10 0 10 0 0 0 0 0 0 0 0 1 0 0 0 10 10 10 10 0 10 0 0 0 10 0 0 10 0 0 0 0 0 0 0 0 0 0 0 0 0 0 0 0 10 0 10 0 0 0 0 0 0 0 0 0 0 0
Ra 0 10 0 10 0 0 0 0 0 0 0 0 0 1 0 0 10 10 10 10 0 10 0 0 0 10 0 0 10 0 0 0 0 0 0 0 0 0 0 0 0 0 0 0 0 10 0 10 0 0 0 0 0 0 0 0 0 0 0
Wu 0 10 0 10 0 0 0 0 0 0 0 0 0 0 1 0 10 10 10 10 0 10 0 0 0 10 0 0 10 0 0 0 0 0 0 0 0 0 0 0 0 0 0 0 0 10 0 10 0 0 0 0 0 0 0 0 0 0 0
Vu 0 10 0 10 0 0 0 0 0 0 0 0 0 0 0 1 10 10 10 10 0 10 0 0 0 10 0 0 10 0 0 0 0 0 0 0 0 0 0 0 0 0 0 0 0 10 0 10 0 0 0 0 0 0 0 0 0 0 0
Bu 0 10 0 10 0 0 0 0 0 0 0 0 0 0 0 0 10 10 10 10 1 10 0 0 0 10 0 0 10 0 0 0 0 0 0 0 0 0 0 0 0 0 0 0 0 10 0 10 0 0 0 0 0 0 0 0 0 0 0
