# Supplementary material for: Intergroup Variation of Social Relationships in Wild Vervet Monkeys: A Dynamic Network Approach
Source: Front Psychol. 2016 Jun 21;7:915. doi: 10.3389/fpsyg.2016.00915 (PMC4914564; doi:10.3389/fpsyg.2016.00915)
Supplement: Supplementary file 9 [file DataSheet8.CSV]

Ru	2 2 2 2 2 2 2 2					1=Juvenile; 2=Adult
Pi	2 2 2 NA NA NA NA NA
Le	2 2 2 2 2 2 2 2
Oo	2 2 2 2 2 NA NA NA
Ar	NA NA 2 2 2 2 2 2
Ok	NA NA NA NA 2 2 2 2
Oul	2 2 2 2 2 2 2 2
Pri	2 2 2 2 2 2 2 2
Asi	2 2 2 2 2 2 2 2
Hak	2 2 2 2 2 2 2 2
Moo	2 2 2 2 2 2 2 2
Sno	2 2 2 2 2 2 2 2
Num	2 2 2 2 2 2 2 2
Ris	2 2 2 2 2 2 2 2
Wie	2 2 2 2 2 2 2 2
Vro	2 2 2 2 2 2 2 2
Kai	2 2 2 2 2 NA NA NA
Dag	2 2 2 2 2 NA NA NA
Gr	1 NA NA NA NA NA NA NA
Er	1 1 NA NA NA NA NA NA
Bem	1 1 1 2 2 2 2 2
Tip	1 1 1 2 2 NA NA NA
M30	1 1 1 1 1 1 1 1
Cho	1 1 1 1 1 1 1 1
LBoks	NA NA NA NA NA NA NA NA
Nam	1 1 1 1 1 1 1 NA
Bingo	1 1 1 1 1 1 1 1
Do	1 1 1 1 1 1 1 1
Fee	1 1 1 1 1 NA NA NA
LBlind	NA NA NA NA NA NA NA NA
LSko	NA NA NA NA NA NA NA NA
Pan	1 1 1 1 1 1 1 1
Af	1 1 1 1 1 1 1 1
Hee	1 1 1 1 1 1 1 1
Mie	1 1 1 1 1 1 1 1
Nie	1 1 1 1 1 1 1 1
Wo	1 1 1 1 1 1 1 1
Ki	1 1 1 1 1 1 1 1
Dw	1 1 1 1 1 1 1 1
Og	NA NA NA 1 1 1 1 1
Po	NA NA NA 1 1 1 1 1
Ak	NA NA NA 1 1 1 1 1
Sp	NA NA NA 1 1 1 1 1
No	NA NA NA 1 1 1 1 1
Ro	NA NA NA 1 1 1 1 1
Wat	NA NA NA 1 1 NA NA NA
Va	NA NA NA 1 1 1 1 1
Kon	NA NA NA 1 1 NA NA NA
On	NA NA NA NA NA NA NA 1
Pie	NA NA NA NA NA NA NA 1
Als	NA NA NA NA NA NA NA 1
Hip	NA NA NA NA NA NA NA 1
Mev	NA NA NA NA NA NA NA 1
Sie	NA NA NA NA NA NA NA 1
Nu	NA NA NA NA NA NA NA 1
Ra	NA NA NA NA NA NA NA 1
Wu	NA NA NA NA NA NA NA 1
Vu	NA NA NA NA NA NA NA 1
Bu	NA NA NA NA NA NA NA 1
