# Supplementary material for: Intergroup Variation of Social Relationships in Wild Vervet Monkeys: A Dynamic Network Approach
Source: Front Psychol. 2016 Jun 21;7:915. doi: 10.3389/fpsyg.2016.00915 (PMC4914564; doi:10.3389/fpsyg.2016.00915)
Supplement: Supplementary file 10 [file DataSheet9.CSV]

Ru	1			1=Male; 2=Female
Pi	1
Le	1
Oo	1
Ar	1
Ok	1
Oul	2
Pri	2
Asi	2
Hak	2
Moo	2
Sno	2
Num	2
Ris	2
Wie	2
Vro	2
Kai	2
Dag	2
Gr	1
Er	1
Bem	2
Tip	2
M30	1
Cho	2
LBoks	2
Nam	2
Bingo	1
Do	1
Fee	2
LBlind	2
LSko	1
Pan	2
Af	1
Hee	2
Mie	2
Nie	2
Wo	1
Ki	1
Dw	1
Og	1
Po	1
Ak	1
Sp	1
No	1
Ro	1
Wat	2
Va	1
Kon	2
On	1
Pie	2
Als	2
Hip	2
Mev	2
Sie	2
Nu	1
Ra	1
Wu	1
Vu	1
Bu	1
