# Supplementary material for: Intergroup Variation of Social Relationships in Wild Vervet Monkeys: A Dynamic Network Approach
Source: Front Psychol. 2016 Jun 21;7:915. doi: 10.3389/fpsyg.2016.00915 (PMC4914564; doi:10.3389/fpsyg.2016.00915)
Supplement: Supplementary file 11 [file DataSheet10.CSV]

Ru	2 1 1 1 1 1 1 2
Pi	1 2 2 NA NA NA NA NA
Le	3 4 4 3 2 2 2 3
Oo	4 3 3 2 3 NA NA NA
Ar	NA NA 5 4 4 3 3 1
Ok	NA NA NA NA 5 4 4 4
Oul	1 1 1 1 1 1 1 1
Pri	2 2 2 3 3 3 3 4
Asi	5 5 5 7 7 7 7 9
Hak	8 8 8 11 11 11 11 14
Moo	NA NA NA 13 13 13 13 17
Sno	12 12 12 15 15 15 15 NA
Num	14 14 14 18 18 18 18 24
Ris	17 17 17 22 22 22 22 28
Wie	23 23 23 NA NA 27 27 34
Vro	27 27 27 35 35 31 31 NA
Kai	18 18 18 24 24 NA NA NA
Dag	NA NA NA 27 27 NA NA NA
Gr	NA NA NA NA NA NA NA NA
Er	NA NA NA NA NA NA NA NA
Bem	26 26 26 34 34 NA NA 38
Tip	28 28 28 37 37 NA NA NA
M30	4 4 4 6 6 6 6 8
Cho	7 7 7 NA NA NA NA 13
LBoks	13 13 13 17 17 17 17 23
Nam	16 16 16 21 21 21 21 NA
Bingo	25 25 25 33 33 29 29 37
Do	22 22 22 29 29 26 26 33
Fee	29 29 29 38 38 33 33 43
LBlind	31 31 31 NA NA 35 35 45
LSko	NA NA NA 39 39 34 34 44
Pan	3 3 3 5 5 5 5 7
Af	6 6 6 9 9 9 9 12
Hee	9 9 9 12 12 12 12 16
Mie	11 11 11 14 14 14 14 19
Nie	15 15 15 NA NA NA NA 27
Wo	24 24 24 32 32 28 28 36
Ki	19 19 19 26 26 24 24 31
Dw	21 21 21 28 28 25 25 32
Og	NA NA NA 2 2 2 2 3
Po	NA NA NA 4 4 4 4 6
Ak	NA NA NA 8 8 8 8 11
Sp	NA NA NA 16 16 16 16 22
No	NA NA NA 19 19 19 19 26
Ro	NA NA NA 23 23 23 23 NA
Wat	NA NA NA 31 31 NA NA NA
Va	NA NA NA 36 36 32 32 42
Kon	NA NA NA 25 25 NA NA NA
On	NA NA NA NA NA NA NA 2
Pie	NA NA NA NA NA NA NA 5
Als	NA NA NA NA NA NA NA NA
Hip	NA NA NA NA NA NA NA 15
Mev	NA NA NA NA NA NA NA 18
Sie	NA NA NA NA NA NA NA 21
Nu	NA NA NA NA NA NA NA 25
Ra	NA NA NA NA NA NA NA 29
Wu	NA NA NA NA NA NA NA 35
Vu	NA NA NA NA NA NA NA 41
Bu	NA NA NA NA NA NA NA 39
