# Supplementary material for: Intergroup Variation of Social Relationships in Wild Vervet Monkeys: A Dynamic Network Approach
Source: Front Psychol. 2016 Jun 21;7:915. doi: 10.3389/fpsyg.2016.00915 (PMC4914564; doi:10.3389/fpsyg.2016.00915)
Supplement: Supplementary file 12 [file DataSheet11.CSV]

Ru	NA
Pi	NA
Le	NA
Oo	NA
Ar	NA
Ok	NA
Oul	1
Pri	2
Asi	3
Hak	4
Moo	5
Sno	6
Num	7
Ris	8
Wie	11
Vro	13
Kai	9
Dag	10
Gr	1
Er	1
Bem	12
Tip	14
M30	3
Cho	1
LBoks	6
Nam	7
Bingo	1
Do	10
Fee	1
LBlind	1
LSko	1
Pan	2
Af	3
Hee	4
Mie	5
Nie	7
Wo	11
Ki	9
Dw	10
Og	1
Po	2
Ak	3
Sp	6
No	7
Ro	8
Wat	11
Va	13
Kon	10
On	1
Pie	2
Als	3
Hip	4
Mev	5
Sie	6
Nu	7
Ra	8
Wu	11
Vu	13
Bu	12
