# Supplementary material for: Intergroup Variation of Social Relationships in Wild Vervet Monkeys: A Dynamic Network Approach
Source: Front Psychol. 2016 Jun 21;7:915. doi: 10.3389/fpsyg.2016.00915 (PMC4914564; doi:10.3389/fpsyg.2016.00915)
Supplement: Supplementary file 13 [file DataSheet12.XLSX]

## Sheet: NH1
Du Mi Er Gr Ch Au Ca Le Gen Upp Xai Par Pre Zar Bog Tro Lau Jak Rom Yao Is M10 Zu To Lha Gu Xo Ze Bra Jin Ri Gay Ul Xe Pu Zi Ba Ta Lo Ju Rev Ga Xia Ti Jil Rh Yoo
Du 0 0 10 10 10 10 10 10 0 1 0 1 1 0 1 0 0 0 1 0 0 0 0 0 1 0 0 0 0 0 1 10 10 10 10 10 10 10 10 10 10 10 10 10 10 10 10
Mi 0 0 10 10 10 10 10 10 0 0 0 0 0 0 0 0 0 0 0 0 0 0 0 0 0 0 0 0 0 0 0 10 10 10 10 10 10 10 10 10 10 10 10 10 10 10 10
Er 10 10 10 10 10 10 10 10 10 10 10 10 10 10 10 10 10 10 10 10 10 10 10 10 10 10 10 10 10 10 10 10 10 10 10 10 10 10 10 10 10 10 10 10 10 10 10
Gr 10 10 10 10 10 10 10 10 10 10 10 10 10 10 10 10 10 10 10 10 10 10 10 10 10 10 10 10 10 10 10 10 10 10 10 10 10 10 10 10 10 10 10 10 10 10 10
Ch 10 10 10 10 10 10 10 10 10 10 10 10 10 10 10 10 10 10 10 10 10 10 10 10 10 10 10 10 10 10 10 10 10 10 10 10 10 10 10 10 10 10 10 10 10 10 10
Au 10 10 10 10 10 10 10 10 10 10 10 10 10 10 10 10 10 10 10 10 10 10 10 10 10 10 10 10 10 10 10 10 10 10 10 10 10 10 10 10 10 10 10 10 10 10 10
Ca 10 10 10 10 10 10 10 10 10 10 10 10 10 10 10 10 10 10 10 10 10 10 10 10 10 10 10 10 10 10 10 10 10 10 10 10 10 10 10 10 10 10 10 10 10 10 10
Le 10 10 10 10 10 10 10 10 10 10 10 10 10 10 10 10 10 10 10 10 10 10 10 10 10 10 10 10 10 10 10 10 10 10 10 10 10 10 10 10 10 10 10 10 10 10 10
Gen 0 0 10 10 10 10 10 10 0 1 1 0 0 0 0 0 0 0 0 0 0 0 0 0 0 1 0 0 0 0 0 10 10 10 10 10 10 10 10 10 10 10 10 10 10 10 10
Upp 1 0 10 10 10 10 10 10 1 0 1 0 1 1 1 0 0 0 0 0 0 1 0 0 0 1 1 0 0 0 0 10 10 10 10 10 10 10 10 10 10 10 10 10 10 10 10
Xai 0 0 10 10 10 10 10 10 1 1 0 1 1 0 1 0 0 0 0 0 0 1 0 0 0 1 1 0 1 0 0 10 10 10 10 10 10 10 10 10 10 10 10 10 10 10 10
Par 1 0 10 10 10 10 10 10 0 0 1 0 1 0 1 0 0 0 0 0 0 0 0 0 1 0 0 0 0 0 0 10 10 10 10 10 10 10 10 10 10 10 10 10 10 10 10
Pre 1 0 10 10 10 10 10 10 0 1 1 1 0 0 1 0 0 0 0 0 0 1 0 1 0 1 1 0 0 1 0 10 10 10 10 10 10 10 10 10 10 10 10 10 10 10 10
Zar 0 0 10 10 10 10 10 10 0 1 0 0 0 0 0 0 0 0 0 0 0 0 1 0 0 0 0 1 0 0 0 10 10 10 10 10 10 10 10 10 10 10 10 10 10 10 10
Bog 1 0 10 10 10 10 10 10 0 1 1 1 1 0 0 0 0 0 0 0 0 1 0 0 0 0 0 1 1 0 0 10 10 10 10 10 10 10 10 10 10 10 10 10 10 10 10
Tro 0 0 10 10 10 10 10 10 0 0 0 0 0 0 0 0 0 0 0 0 0 0 0 0 0 0 0 0 0 0 0 10 10 10 10 10 10 10 10 10 10 10 10 10 10 10 10
Lau 0 0 10 10 10 10 10 10 0 0 0 0 0 0 0 0 0 0 0 0 0 0 0 1 1 0 0 0 0 0 0 10 10 10 10 10 10 10 10 10 10 10 10 10 10 10 10
Jak 0 0 10 10 10 10 10 10 0 0 0 0 0 0 0 0 0 0 0 0 0 0 0 0 0 0 0 0 0 1 0 10 10 10 10 10 10 10 10 10 10 10 10 10 10 10 10
Rom 1 0 10 10 10 10 10 10 0 0 0 0 0 0 0 0 0 0 0 0 0 0 0 0 1 0 0 0 0 0 1 10 10 10 10 10 10 10 10 10 10 10 10 10 10 10 10
Yao 0 0 10 10 10 10 10 10 0 0 0 0 0 0 0 0 0 0 0 0 0 0 0 0 0 0 0 1 0 1 1 10 10 10 10 10 10 10 10 10 10 10 10 10 10 10 10
Is 0 0 10 10 10 10 10 10 0 0 0 0 0 0 0 0 0 0 0 0 0 0 0 0 0 0 0 0 0 0 0 10 10 10 10 10 10 10 10 10 10 10 10 10 10 10 10
M10 0 0 10 10 10 10 10 10 0 1 1 0 1 0 1 0 0 0 0 0 0 0 0 1 0 1 1 1 1 1 1 10 10 10 10 10 10 10 10 10 10 10 10 10 10 10 10
Zu 0 0 10 10 10 10 10 10 0 0 0 0 0 1 0 0 0 0 0 0 0 0 0 1 1 1 0 1 1 0 1 10 10 10 10 10 10 10 10 10 10 10 10 10 10 10 10
To 0 0 10 10 10 10 10 10 0 0 0 0 1 0 0 0 1 0 0 0 0 1 1 0 0 0 0 1 1 1 1 10 10 10 10 10 10 10 10 10 10 10 10 10 10 10 10
Lha 1 0 10 10 10 10 10 10 0 0 0 1 0 0 0 0 1 0 1 0 0 0 1 0 0 0 0 0 1 0 1 10 10 10 10 10 10 10 10 10 10 10 10 10 10 10 10
Gu 0 0 10 10 10 10 10 10 1 1 1 0 1 0 0 0 0 0 0 0 0 1 1 0 0 0 1 0 1 0 1 10 10 10 10 10 10 10 10 10 10 10 10 10 10 10 10
Xo 0 0 10 10 10 10 10 10 0 1 1 0 1 0 0 0 0 0 0 0 0 1 0 0 0 1 0 1 1 0 0 10 10 10 10 10 10 10 10 10 10 10 10 10 10 10 10
Ze 0 0 10 10 10 10 10 10 0 0 0 0 0 1 1 0 0 0 0 1 0 1 1 1 0 0 1 0 1 0 0 10 10 10 10 10 10 10 10 10 10 10 10 10 10 10 10
Bra 0 0 10 10 10 10 10 10 0 0 1 0 0 0 1 0 0 0 0 0 0 1 1 1 1 1 1 1 0 1 1 10 10 10 10 10 10 10 10 10 10 10 10 10 10 10 10
Jin 0 0 10 10 10 10 10 10 0 0 0 0 1 0 0 0 0 1 0 1 0 1 0 1 0 0 0 0 1 0 1 10 10 10 10 10 10 10 10 10 10 10 10 10 10 10 10
Ri 1 0 10 10 10 10 10 10 0 0 0 0 0 0 0 0 0 0 1 1 0 1 1 1 1 1 0 0 1 1 0 10 10 10 10 10 10 10 10 10 10 10 10 10 10 10 10
Gay 10 10 10 10 10 10 10 10 10 10 10 10 10 10 10 10 10 10 10 10 10 10 10 10 10 10 10 10 10 10 10 10 10 10 10 10 10 10 10 10 10 10 10 10 10 10 10
Ul 10 10 10 10 10 10 10 10 10 10 10 10 10 10 10 10 10 10 10 10 10 10 10 10 10 10 10 10 10 10 10 10 10 10 10 10 10 10 10 10 10 10 10 10 10 10 10
Xe 10 10 10 10 10 10 10 10 10 10 10 10 10 10 10 10 10 10 10 10 10 10 10 10 10 10 10 10 10 10 10 10 10 10 10 10 10 10 10 10 10 10 10 10 10 10 10
Pu 10 10 10 10 10 10 10 10 10 10 10 10 10 10 10 10 10 10 10 10 10 10 10 10 10 10 10 10 10 10 10 10 10 10 10 10 10 10 10 10 10 10 10 10 10 10 10
Zi 10 10 10 10 10 10 10 10 10 10 10 10 10 10 10 10 10 10 10 10 10 10 10 10 10 10 10 10 10 10 10 10 10 10 10 10 10 10 10 10 10 10 10 10 10 10 10
Ba 10 10 10 10 10 10 10 10 10 10 10 10 10 10 10 10 10 10 10 10 10 10 10 10 10 10 10 10 10 10 10 10 10 10 10 10 10 10 10 10 10 10 10 10 10 10 10
Ta 10 10 10 10 10 10 10 10 10 10 10 10 10 10 10 10 10 10 10 10 10 10 10 10 10 10 10 10 10 10 10 10 10 10 10 10 10 10 10 10 10 10 10 10 10 10 10
Lo 10 10 10 10 10 10 10 10 10 10 10 10 10 10 10 10 10 10 10 10 10 10 10 10 10 10 10 10 10 10 10 10 10 10 10 10 10 10 10 10 10 10 10 10 10 10 10
Ju 10 10 10 10 10 10 10 10 10 10 10 10 10 10 10 10 10 10 10 10 10 10 10 10 10 10 10 10 10 10 10 10 10 10 10 10 10 10 10 10 10 10 10 10 10 10 10
Rev 10 10 10 10 10 10 10 10 10 10 10 10 10 10 10 10 10 10 10 10 10 10 10 10 10 10 10 10 10 10 10 10 10 10 10 10 10 10 10 10 10 10 10 10 10 10 10
Ga 10 10 10 10 10 10 10 10 10 10 10 10 10 10 10 10 10 10 10 10 10 10 10 10 10 10 10 10 10 10 10 10 10 10 10 10 10 10 10 10 10 10 10 10 10 10 10
Xia 10 10 10 10 10 10 10 10 10 10 10 10 10 10 10 10 10 10 10 10 10 10 10 10 10 10 10 10 10 10 10 10 10 10 10 10 10 10 10 10 10 10 10 10 10 10 10
Ti 10 10 10 10 10 10 10 10 10 10 10 10 10 10 10 10 10 10 10 10 10 10 10 10 10 10 10 10 10 10 10 10 10 10 10 10 10 10 10 10 10 10 10 10 10 10 10
Jil 10 10 10 10 10 10 10 10 10 10 10 10 10 10 10 10 10 10 10 10 10 10 10 10 10 10 10 10 10 10 10 10 10 10 10 10 10 10 10 10 10 10 10 10 10 10 10
Rh 10 10 10 10 10 10 10 10 10 10 10 10 10 10 10 10 10 10 10 10 10 10 10 10 10 10 10 10 10 10 10 10 10 10 10 10 10 10 10 10 10 10 10 10 10 10 10
Yoo 10 10 10 10 10 10 10 10 10 10 10 10 10 10 10 10 10 10 10 10 10 10 10 10 10 10 10 10 10 10 10 10 10 10 10 10 10 10 10 10 10 10 10 10 10 10 10

## Sheet: NH2
Du Mi Er Gr Ch Au Ca Le Gen Upp Xai Par Pre Zar Bog Tro Lau Jak Rom Yao Is M10 Zu To Lha Gu Xo Ze Bra Jin Ri Gay Ul Xe Pu Zi Ba Ta Lo Ju Rev Ga Xia Ti Jil Rh Yoo
Du 0 0 0 0 0 0 10 0 1 1 1 1 1 0 0 0 0 0 0 0 10 1 0 0 0 0 0 0 0 0 0 10 10 10 10 10 10 10 10 10 10 10 10 10 10 10 10
Mi 0 0 0 0 0 0 10 0 0 0 0 1 0 1 0 0 0 0 0 0 10 0 0 0 0 0 0 0 0 0 0 10 10 10 10 10 10 10 10 10 10 10 10 10 10 10 10
Er 0 0 0 0 0 0 10 0 0 0 0 0 0 0 1 0 0 0 0 0 10 0 0 0 0 0 0 0 0 0 0 10 10 10 10 10 10 10 10 10 10 10 10 10 10 10 10
Gr 0 0 0 0 0 0 10 0 0 0 0 0 0 0 0 0 0 0 0 0 10 0 0 0 0 0 0 0 0 0 0 10 10 10 10 10 10 10 10 10 10 10 10 10 10 10 10
Ch 0 0 0 0 0 0 10 0 0 0 1 1 0 0 1 0 0 0 0 0 10 0 0 0 0 0 0 0 0 0 0 10 10 10 10 10 10 10 10 10 10 10 10 10 10 10 10
Au 0 0 0 0 0 0 10 0 0 0 0 0 0 0 0 0 0 0 1 0 10 0 0 0 0 0 0 0 0 0 0 10 10 10 10 10 10 10 10 10 10 10 10 10 10 10 10
Ca 10 10 10 10 10 10 10 10 10 10 10 10 10 10 10 10 10 10 10 10 10 10 10 10 10 10 10 10 10 10 10 10 10 10 10 10 10 10 10 10 10 10 10 10 10 10 10
Le 0 0 0 0 0 0 10 0 0 0 0 0 0 0 0 0 0 0 0 0 10 0 0 0 0 0 0 0 0 0 0 10 10 10 10 10 10 10 10 10 10 10 10 10 10 10 10
Gen 1 0 0 0 0 0 10 0 0 1 1 0 1 0 0 0 0 0 0 0 10 1 0 0 0 1 1 0 0 0 0 10 10 10 10 10 10 10 10 10 10 10 10 10 10 10 10
Upp 1 0 0 0 0 0 10 0 1 0 1 1 1 0 1 0 0 0 0 0 10 1 0 0 0 1 1 0 0 0 0 10 10 10 10 10 10 10 10 10 10 10 10 10 10 10 10
Xai 1 0 0 0 1 0 10 0 1 1 0 1 0 0 1 0 0 1 0 0 10 1 0 0 0 1 1 0 0 0 0 10 10 10 10 10 10 10 10 10 10 10 10 10 10 10 10
Par 1 1 0 0 1 0 10 0 0 1 1 0 1 0 0 0 0 0 0 0 10 0 0 0 0 0 0 0 0 0 0 10 10 10 10 10 10 10 10 10 10 10 10 10 10 10 10
Pre 1 0 0 0 0 0 10 0 1 1 0 1 0 0 1 0 0 1 0 0 10 0 0 1 0 1 1 1 0 0 1 10 10 10 10 10 10 10 10 10 10 10 10 10 10 10 10
Zar 0 1 0 0 0 0 10 0 0 0 0 0 0 0 0 1 0 0 0 0 10 0 1 0 0 0 0 1 0 0 0 10 10 10 10 10 10 10 10 10 10 10 10 10 10 10 10
Bog 0 0 1 0 1 0 10 0 0 1 1 0 1 0 0 1 0 0 0 0 10 0 0 0 0 0 0 0 1 0 0 10 10 10 10 10 10 10 10 10 10 10 10 10 10 10 10
Tro 0 0 0 0 0 0 10 0 0 0 0 0 0 1 1 0 0 0 1 0 10 0 1 1 0 0 0 0 0 0 0 10 10 10 10 10 10 10 10 10 10 10 10 10 10 10 10
Lau 0 0 0 0 0 0 10 0 0 0 0 0 0 0 0 0 0 0 1 0 10 0 0 0 1 0 0 0 0 0 0 10 10 10 10 10 10 10 10 10 10 10 10 10 10 10 10
Jak 0 0 0 0 0 0 10 0 0 0 1 0 1 0 0 0 0 0 0 0 10 0 0 0 0 0 0 0 0 1 0 10 10 10 10 10 10 10 10 10 10 10 10 10 10 10 10
Rom 0 0 0 0 0 1 10 0 0 0 0 0 0 0 0 1 1 0 0 0 10 0 1 0 1 0 0 0 0 0 1 10 10 10 10 10 10 10 10 10 10 10 10 10 10 10 10
Yao 0 0 0 0 0 0 10 0 0 0 0 0 0 0 0 0 0 0 0 0 10 0 0 0 0 0 0 0 0 0 1 10 10 10 10 10 10 10 10 10 10 10 10 10 10 10 10
Is 10 10 10 10 10 10 10 10 10 10 10 10 10 10 10 10 10 10 10 10 10 10 10 10 10 10 10 10 10 10 10 10 10 10 10 10 10 10 10 10 10 10 10 10 10 10 10
M10 1 0 0 0 0 0 10 0 1 1 1 0 0 0 0 0 0 0 0 0 10 0 0 1 0 1 1 1 0 0 0 10 10 10 10 10 10 10 10 10 10 10 10 10 10 10 10
Zu 0 0 0 0 0 0 10 0 0 0 0 0 0 1 0 1 0 0 1 0 10 0 0 1 0 1 0 1 0 1 1 10 10 10 10 10 10 10 10 10 10 10 10 10 10 10 10
To 0 0 0 0 0 0 10 0 0 0 0 0 1 0 0 1 0 0 0 0 10 1 1 0 1 0 1 1 0 0 1 10 10 10 10 10 10 10 10 10 10 10 10 10 10 10 10
Lha 0 0 0 0 0 0 10 0 0 0 0 0 0 0 0 0 1 0 1 0 10 0 0 1 0 0 1 1 0 0 1 10 10 10 10 10 10 10 10 10 10 10 10 10 10 10 10
Gu 0 0 0 0 0 0 10 0 1 1 1 0 1 0 0 0 0 0 0 0 10 1 1 0 0 0 1 1 0 1 0 10 10 10 10 10 10 10 10 10 10 10 10 10 10 10 10
Xo 0 0 0 0 0 0 10 0 1 1 1 0 1 0 0 0 0 0 0 0 10 1 0 1 1 1 0 1 0 1 1 10 10 10 10 10 10 10 10 10 10 10 10 10 10 10 10
Ze 0 0 0 0 0 0 10 0 0 0 0 0 1 1 0 0 0 0 0 0 10 1 1 1 1 1 1 0 0 0 0 10 10 10 10 10 10 10 10 10 10 10 10 10 10 10 10
Bra 0 0 0 0 0 0 10 0 0 0 0 0 0 0 1 0 0 0 0 0 10 0 0 0 0 0 0 0 0 0 0 10 10 10 10 10 10 10 10 10 10 10 10 10 10 10 10
Jin 0 0 0 0 0 0 10 0 0 0 0 0 0 0 0 0 0 1 0 0 10 0 1 0 0 1 1 0 0 0 0 10 10 10 10 10 10 10 10 10 10 10 10 10 10 10 10
Ri 0 0 0 0 0 0 10 0 0 0 0 0 1 0 0 0 0 0 1 1 10 0 1 1 1 0 1 0 0 0 0 10 10 10 10 10 10 10 10 10 10 10 10 10 10 10 10
Gay 10 10 10 10 10 10 10 10 10 10 10 10 10 10 10 10 10 10 10 10 10 10 10 10 10 10 10 10 10 10 10 10 10 10 10 10 10 10 10 10 10 10 10 10 10 10 10
Ul 10 10 10 10 10 10 10 10 10 10 10 10 10 10 10 10 10 10 10 10 10 10 10 10 10 10 10 10 10 10 10 10 10 10 10 10 10 10 10 10 10 10 10 10 10 10 10
Xe 10 10 10 10 10 10 10 10 10 10 10 10 10 10 10 10 10 10 10 10 10 10 10 10 10 10 10 10 10 10 10 10 10 10 10 10 10 10 10 10 10 10 10 10 10 10 10
Pu 10 10 10 10 10 10 10 10 10 10 10 10 10 10 10 10 10 10 10 10 10 10 10 10 10 10 10 10 10 10 10 10 10 10 10 10 10 10 10 10 10 10 10 10 10 10 10
Zi 10 10 10 10 10 10 10 10 10 10 10 10 10 10 10 10 10 10 10 10 10 10 10 10 10 10 10 10 10 10 10 10 10 10 10 10 10 10 10 10 10 10 10 10 10 10 10
Ba 10 10 10 10 10 10 10 10 10 10 10 10 10 10 10 10 10 10 10 10 10 10 10 10 10 10 10 10 10 10 10 10 10 10 10 10 10 10 10 10 10 10 10 10 10 10 10
Ta 10 10 10 10 10 10 10 10 10 10 10 10 10 10 10 10 10 10 10 10 10 10 10 10 10 10 10 10 10 10 10 10 10 10 10 10 10 10 10 10 10 10 10 10 10 10 10
Lo 10 10 10 10 10 10 10 10 10 10 10 10 10 10 10 10 10 10 10 10 10 10 10 10 10 10 10 10 10 10 10 10 10 10 10 10 10 10 10 10 10 10 10 10 10 10 10
Ju 10 10 10 10 10 10 10 10 10 10 10 10 10 10 10 10 10 10 10 10 10 10 10 10 10 10 10 10 10 10 10 10 10 10 10 10 10 10 10 10 10 10 10 10 10 10 10
Rev 10 10 10 10 10 10 10 10 10 10 10 10 10 10 10 10 10 10 10 10 10 10 10 10 10 10 10 10 10 10 10 10 10 10 10 10 10 10 10 10 10 10 10 10 10 10 10
Ga 10 10 10 10 10 10 10 10 10 10 10 10 10 10 10 10 10 10 10 10 10 10 10 10 10 10 10 10 10 10 10 10 10 10 10 10 10 10 10 10 10 10 10 10 10 10 10
Xia 10 10 10 10 10 10 10 10 10 10 10 10 10 10 10 10 10 10 10 10 10 10 10 10 10 10 10 10 10 10 10 10 10 10 10 10 10 10 10 10 10 10 10 10 10 10 10
Ti 10 10 10 10 10 10 10 10 10 10 10 10 10 10 10 10 10 10 10 10 10 10 10 10 10 10 10 10 10 10 10 10 10 10 10 10 10 10 10 10 10 10 10 10 10 10 10
Jil 10 10 10 10 10 10 10 10 10 10 10 10 10 10 10 10 10 10 10 10 10 10 10 10 10 10 10 10 10 10 10 10 10 10 10 10 10 10 10 10 10 10 10 10 10 10 10
Rh 10 10 10 10 10 10 10 10 10 10 10 10 10 10 10 10 10 10 10 10 10 10 10 10 10 10 10 10 10 10 10 10 10 10 10 10 10 10 10 10 10 10 10 10 10 10 10
Yoo 10 10 10 10 10 10 10 10 10 10 10 10 10 10 10 10 10 10 10 10 10 10 10 10 10 10 10 10 10 10 10 10 10 10 10 10 10 10 10 10 10 10 10 10 10 10 10

## Sheet: NH3
Du Mi Er Gr Ch Au Ca Le Gen Upp Xai Par Pre Zar Bog Tro Lau Jak Rom Yao Is M10 Zu To Lha Gu Xo Ze Bra Jin Ri Gay Ul Xe Pu Zi Ba Ta Lo Ju Rev Ga Xia Ti Jil Rh Yoo
Du 0 0 0 0 0 0 10 10 0 1 1 1 0 0 1 1 0 0 0 0 10 1 0 0 0 1 0 0 1 0 0 10 10 10 10 10 10 10 10 10 10 10 10 10 10 10 10
Mi 0 0 0 0 0 0 10 10 0 0 1 0 0 0 0 0 0 0 1 0 10 0 0 0 0 0 0 0 0 1 0 10 10 10 10 10 10 10 10 10 10 10 10 10 10 10 10
Er 0 0 0 0 0 0 10 10 0 0 0 0 0 0 0 0 0 0 0 0 10 0 0 0 0 0 0 0 0 0 0 10 10 10 10 10 10 10 10 10 10 10 10 10 10 10 10
Gr 0 0 0 0 0 0 10 10 1 0 1 0 1 0 1 1 0 0 0 1 10 0 0 0 0 1 1 0 0 0 0 10 10 10 10 10 10 10 10 10 10 10 10 10 10 10 10
Ch 0 0 0 0 0 0 10 10 0 1 1 1 0 0 0 0 0 0 0 0 10 1 0 0 0 0 0 0 0 0 0 10 10 10 10 10 10 10 10 10 10 10 10 10 10 10 10
Au 0 0 0 0 0 0 10 10 0 0 0 0 0 0 0 0 0 0 0 0 10 0 0 0 0 0 0 0 0 0 0 10 10 10 10 10 10 10 10 10 10 10 10 10 10 10 10
Ca 10 10 10 10 10 10 10 10 10 10 10 10 10 10 10 10 10 10 10 10 10 10 10 10 10 10 10 10 10 10 10 10 10 10 10 10 10 10 10 10 10 10 10 10 10 10 10
Le 10 10 10 10 10 10 10 10 10 10 10 10 10 10 10 10 10 10 10 10 10 10 10 10 10 10 10 10 10 10 10 10 10 10 10 10 10 10 10 10 10 10 10 10 10 10 10
Gen 0 0 0 1 0 0 10 10 0 1 1 0 1 0 0 0 0 0 0 0 10 1 0 0 0 1 0 0 0 0 0 10 10 10 10 10 10 10 10 10 10 10 10 10 10 10 10
Upp 1 0 0 0 1 0 10 10 1 0 1 1 1 0 0 0 0 0 0 0 10 1 0 0 0 1 1 0 1 0 0 10 10 10 10 10 10 10 10 10 10 10 10 10 10 10 10
Xai 1 1 0 1 1 0 10 10 1 1 0 0 1 0 0 0 0 0 0 0 10 1 0 0 0 1 1 0 0 0 0 10 10 10 10 10 10 10 10 10 10 10 10 10 10 10 10
Par 1 0 0 0 1 0 10 10 0 1 0 0 1 0 0 0 0 0 0 0 10 0 0 0 0 0 0 0 0 0 0 10 10 10 10 10 10 10 10 10 10 10 10 10 10 10 10
Pre 0 0 0 1 0 0 10 10 1 1 1 1 0 0 0 0 0 0 0 0 10 1 0 1 0 1 1 0 0 0 0 10 10 10 10 10 10 10 10 10 10 10 10 10 10 10 10
Zar 0 0 0 0 0 0 10 10 0 0 0 0 0 0 0 1 0 0 0 0 10 0 1 0 1 0 0 1 0 0 0 10 10 10 10 10 10 10 10 10 10 10 10 10 10 10 10
Bog 1 0 0 1 0 0 10 10 0 0 0 0 0 0 0 1 0 0 0 0 10 0 0 0 0 0 0 0 1 0 0 10 10 10 10 10 10 10 10 10 10 10 10 10 10 10 10
Tro 1 0 0 1 0 0 10 10 0 0 0 0 0 1 1 0 0 0 0 0 10 1 1 1 0 0 0 0 1 0 0 10 10 10 10 10 10 10 10 10 10 10 10 10 10 10 10
Lau 0 0 0 0 0 0 10 10 0 0 0 0 0 0 0 0 0 0 0 0 10 0 0 0 1 0 0 0 0 0 0 10 10 10 10 10 10 10 10 10 10 10 10 10 10 10 10
Jak 0 0 0 0 0 0 10 10 0 0 0 0 0 0 0 0 0 0 0 0 10 0 0 0 1 0 0 0 0 1 0 10 10 10 10 10 10 10 10 10 10 10 10 10 10 10 10
Rom 0 1 0 0 0 0 10 10 0 0 0 0 0 0 0 0 0 0 0 1 10 0 0 0 0 0 0 0 0 0 1 10 10 10 10 10 10 10 10 10 10 10 10 10 10 10 10
Yao 0 0 0 1 0 0 10 10 0 0 0 0 0 0 0 0 0 0 1 0 10 0 0 0 0 0 0 0 0 1 0 10 10 10 10 10 10 10 10 10 10 10 10 10 10 10 10
Is 10 10 10 10 10 10 10 10 10 10 10 10 10 10 10 10 10 10 10 10 10 10 10 10 10 10 10 10 10 10 10 10 10 10 10 10 10 10 10 10 10 10 10 10 10 10 10
M10 1 0 0 0 1 0 10 10 1 1 1 0 1 0 0 1 0 0 0 0 10 0 1 1 0 1 1 1 1 0 0 10 10 10 10 10 10 10 10 10 10 10 10 10 10 10 10
Zu 0 0 0 0 0 0 10 10 0 0 0 0 0 1 0 1 0 0 0 0 10 1 0 0 0 1 0 1 0 0 0 10 10 10 10 10 10 10 10 10 10 10 10 10 10 10 10
To 0 0 0 0 0 0 10 10 0 0 0 0 1 0 0 1 0 0 0 0 10 1 0 0 0 0 0 0 1 0 0 10 10 10 10 10 10 10 10 10 10 10 10 10 10 10 10
Lha 0 0 0 0 0 0 10 10 0 0 0 0 0 1 0 0 1 1 0 0 10 0 0 0 0 0 0 0 1 1 0 10 10 10 10 10 10 10 10 10 10 10 10 10 10 10 10
Gu 1 0 0 1 0 0 10 10 1 1 1 0 1 0 0 0 0 0 0 0 10 1 1 0 0 0 1 0 0 0 0 10 10 10 10 10 10 10 10 10 10 10 10 10 10 10 10
Xo 0 0 0 1 0 0 10 10 0 1 1 0 1 0 0 0 0 0 0 0 10 1 0 0 0 1 0 0 0 0 1 10 10 10 10 10 10 10 10 10 10 10 10 10 10 10 10
Ze 0 0 0 0 0 0 10 10 0 0 0 0 0 1 0 0 0 0 0 0 10 1 1 0 0 0 0 0 0 0 0 10 10 10 10 10 10 10 10 10 10 10 10 10 10 10 10
Bra 1 0 0 0 0 0 10 10 0 1 0 0 0 0 1 1 0 0 0 0 10 1 0 1 1 0 0 0 0 0 0 10 10 10 10 10 10 10 10 10 10 10 10 10 10 10 10
Jin 0 1 0 0 0 0 10 10 0 0 0 0 0 0 0 0 0 1 0 1 10 0 0 0 1 0 0 0 0 0 0 10 10 10 10 10 10 10 10 10 10 10 10 10 10 10 10
Ri 0 0 0 0 0 0 10 10 0 0 0 0 0 0 0 0 0 0 1 0 10 0 0 0 0 0 1 0 0 0 0 10 10 10 10 10 10 10 10 10 10 10 10 10 10 10 10
Gay 10 10 10 10 10 10 10 10 10 10 10 10 10 10 10 10 10 10 10 10 10 10 10 10 10 10 10 10 10 10 10 10 10 10 10 10 10 10 10 10 10 10 10 10 10 10 10
Ul 10 10 10 10 10 10 10 10 10 10 10 10 10 10 10 10 10 10 10 10 10 10 10 10 10 10 10 10 10 10 10 10 10 10 10 10 10 10 10 10 10 10 10 10 10 10 10
Xe 10 10 10 10 10 10 10 10 10 10 10 10 10 10 10 10 10 10 10 10 10 10 10 10 10 10 10 10 10 10 10 10 10 10 10 10 10 10 10 10 10 10 10 10 10 10 10
Pu 10 10 10 10 10 10 10 10 10 10 10 10 10 10 10 10 10 10 10 10 10 10 10 10 10 10 10 10 10 10 10 10 10 10 10 10 10 10 10 10 10 10 10 10 10 10 10
Zi 10 10 10 10 10 10 10 10 10 10 10 10 10 10 10 10 10 10 10 10 10 10 10 10 10 10 10 10 10 10 10 10 10 10 10 10 10 10 10 10 10 10 10 10 10 10 10
Ba 10 10 10 10 10 10 10 10 10 10 10 10 10 10 10 10 10 10 10 10 10 10 10 10 10 10 10 10 10 10 10 10 10 10 10 10 10 10 10 10 10 10 10 10 10 10 10
Ta 10 10 10 10 10 10 10 10 10 10 10 10 10 10 10 10 10 10 10 10 10 10 10 10 10 10 10 10 10 10 10 10 10 10 10 10 10 10 10 10 10 10 10 10 10 10 10
Lo 10 10 10 10 10 10 10 10 10 10 10 10 10 10 10 10 10 10 10 10 10 10 10 10 10 10 10 10 10 10 10 10 10 10 10 10 10 10 10 10 10 10 10 10 10 10 10
Ju 10 10 10 10 10 10 10 10 10 10 10 10 10 10 10 10 10 10 10 10 10 10 10 10 10 10 10 10 10 10 10 10 10 10 10 10 10 10 10 10 10 10 10 10 10 10 10
Rev 10 10 10 10 10 10 10 10 10 10 10 10 10 10 10 10 10 10 10 10 10 10 10 10 10 10 10 10 10 10 10 10 10 10 10 10 10 10 10 10 10 10 10 10 10 10 10
Ga 10 10 10 10 10 10 10 10 10 10 10 10 10 10 10 10 10 10 10 10 10 10 10 10 10 10 10 10 10 10 10 10 10 10 10 10 10 10 10 10 10 10 10 10 10 10 10
Xia 10 10 10 10 10 10 10 10 10 10 10 10 10 10 10 10 10 10 10 10 10 10 10 10 10 10 10 10 10 10 10 10 10 10 10 10 10 10 10 10 10 10 10 10 10 10 10
Ti 10 10 10 10 10 10 10 10 10 10 10 10 10 10 10 10 10 10 10 10 10 10 10 10 10 10 10 10 10 10 10 10 10 10 10 10 10 10 10 10 10 10 10 10 10 10 10
Jil 10 10 10 10 10 10 10 10 10 10 10 10 10 10 10 10 10 10 10 10 10 10 10 10 10 10 10 10 10 10 10 10 10 10 10 10 10 10 10 10 10 10 10 10 10 10 10
Rh 10 10 10 10 10 10 10 10 10 10 10 10 10 10 10 10 10 10 10 10 10 10 10 10 10 10 10 10 10 10 10 10 10 10 10 10 10 10 10 10 10 10 10 10 10 10 10
Yoo 10 10 10 10 10 10 10 10 10 10 10 10 10 10 10 10 10 10 10 10 10 10 10 10 10 10 10 10 10 10 10 10 10 10 10 10 10 10 10 10 10 10 10 10 10 10 10

## Sheet: NH4
Du Mi Er Gr Ch Au Ca Le Gen Upp Xai Par Pre Zar Bog Tro Lau Jak Rom Yao Is M10 Zu To Lha Gu Xo Ze Bra Jin Ri Gay Ul Xe Pu Zi Ba Ta Lo Ju Rev Ga Xia Ti Jil Rh Yoo
Du 0 0 0 0 0 10 10 10 0 0 1 0 0 0 0 0 0 0 0 0 10 1 0 0 0 0 1 0 0 0 0 0 0 0 0 0 0 0 0 0 0 10 10 10 10 10 10
Mi 0 0 0 0 0 10 10 10 0 0 0 0 0 0 0 0 0 0 0 0 10 0 0 0 0 0 0 0 0 0 0 0 0 0 0 0 0 0 0 0 0 10 10 10 10 10 10
Er 0 0 0 0 0 10 10 10 1 0 1 1 1 0 0 0 0 0 0 0 10 1 0 0 0 0 1 0 0 0 0 0 0 0 0 0 0 0 0 0 0 10 10 10 10 10 10
Gr 0 0 0 0 0 10 10 10 0 0 0 0 0 0 0 0 0 0 0 0 10 0 0 0 0 0 0 0 0 0 0 0 0 0 0 0 0 0 0 0 0 10 10 10 10 10 10
Ch 0 0 0 0 0 10 10 10 0 1 0 1 0 0 0 0 0 0 0 0 10 1 0 0 0 0 0 0 0 0 0 0 0 0 1 0 0 0 0 0 0 10 10 10 10 10 10
Au 10 10 10 10 10 10 10 10 10 10 10 10 10 10 10 10 10 10 10 10 10 10 10 10 10 10 10 10 10 10 10 10 10 10 10 10 10 10 10 10 10 10 10 10 10 10 10
Ca 10 10 10 10 10 10 10 10 10 10 10 10 10 10 10 10 10 10 10 10 10 10 10 10 10 10 10 10 10 10 10 10 10 10 10 10 10 10 10 10 10 10 10 10 10 10 10
Le 10 10 10 10 10 10 10 10 10 10 10 10 10 10 10 10 10 10 10 10 10 10 10 10 10 10 10 10 10 10 10 10 10 10 10 10 10 10 10 10 10 10 10 10 10 10 10
Gen 0 0 1 0 0 10 10 10 0 1 1 1 1 0 0 1 0 1 0 0 10 1 0 0 0 1 0 0 0 0 0 1 0 0 0 0 0 0 0 0 0 10 10 10 10 10 10
Upp 0 0 0 0 1 10 10 10 1 0 1 1 1 0 1 1 0 1 1 0 10 1 0 0 0 1 0 0 0 0 0 1 1 0 1 0 0 0 0 0 0 10 10 10 10 10 10
Xai 1 0 1 0 0 10 10 10 1 1 0 0 1 0 0 1 0 1 1 0 10 1 0 0 1 1 1 0 0 0 0 0 0 1 0 0 0 0 0 0 0 10 10 10 10 10 10
Par 0 0 1 0 1 10 10 10 1 1 0 0 1 0 0 0 0 0 0 0 10 1 0 0 0 0 0 0 0 0 0 0 0 0 1 0 0 0 0 0 0 10 10 10 10 10 10
Pre 0 0 1 0 0 10 10 10 1 1 1 1 0 0 1 1 0 0 1 0 10 1 0 0 0 0 1 0 0 0 0 0 0 0 1 0 0 0 0 0 0 10 10 10 10 10 10
Zar 0 0 0 0 0 10 10 10 0 0 0 0 0 0 0 1 0 0 0 0 10 0 1 0 0 0 0 0 0 0 0 0 0 0 0 1 0 0 0 0 0 10 10 10 10 10 10
Bog 0 0 0 0 0 10 10 10 0 1 0 0 1 0 0 1 0 0 0 1 10 1 0 0 0 0 0 0 1 0 0 0 0 0 0 0 1 0 0 0 0 10 10 10 10 10 10
Tro 0 0 0 0 0 10 10 10 1 1 1 0 1 1 1 0 1 1 0 0 10 0 0 0 0 0 0 0 1 0 0 0 0 0 0 0 0 1 0 0 0 10 10 10 10 10 10
Lau 0 0 0 0 0 10 10 10 0 0 0 0 0 0 0 1 0 0 0 0 10 0 0 0 1 0 0 0 0 0 0 0 0 0 0 0 0 0 1 0 0 10 10 10 10 10 10
Jak 0 0 0 0 0 10 10 10 1 1 1 0 0 0 0 1 0 0 0 0 10 0 0 0 0 0 0 0 0 1 0 0 0 0 0 0 0 0 0 1 0 10 10 10 10 10 10
Rom 0 0 0 0 0 10 10 10 0 1 1 0 1 0 0 0 0 0 0 1 10 0 0 0 0 0 0 0 0 0 1 0 0 0 0 0 0 0 0 0 1 10 10 10 10 10 10
Yao 0 0 0 0 0 10 10 10 0 0 0 0 0 0 1 0 0 0 1 0 10 0 0 0 1 0 0 0 0 0 0 0 0 0 0 0 1 0 0 0 0 10 10 10 10 10 10
Is 10 10 10 10 10 10 10 10 10 10 10 10 10 10 10 10 10 10 10 10 10 10 10 10 10 10 10 10 10 10 10 10 10 10 10 10 10 10 10 10 10 10 10 10 10 10 10
M10 1 0 1 0 1 10 10 10 1 1 1 1 1 0 1 0 0 0 0 0 10 0 0 0 0 1 0 0 0 1 1 0 0 0 1 0 0 0 0 0 0 10 10 10 10 10 10
Zu 0 0 0 0 0 10 10 10 0 0 0 0 0 1 0 0 0 0 0 0 10 0 0 0 0 0 0 1 0 0 0 0 0 0 0 0 0 0 0 0 0 10 10 10 10 10 10
To 0 0 0 0 0 10 10 10 0 0 0 0 0 0 0 0 0 0 0 0 10 0 0 0 0 0 0 1 0 1 0 0 0 0 1 0 0 1 0 0 0 10 10 10 10 10 10
Lha 0 0 0 0 0 10 10 10 0 0 1 0 0 0 0 0 1 0 0 1 10 0 0 0 0 0 0 0 0 0 0 0 0 0 0 0 0 1 0 0 0 10 10 10 10 10 10
Gu 0 0 0 0 0 10 10 10 1 1 1 0 0 0 0 0 0 0 0 0 10 1 0 0 0 0 1 0 0 1 0 1 0 0 0 0 0 0 0 0 0 10 10 10 10 10 10
Xo 1 0 1 0 0 10 10 10 0 0 1 0 1 0 0 0 0 0 0 0 10 0 0 0 0 1 0 0 0 0 0 0 0 1 0 0 0 0 0 0 0 10 10 10 10 10 10
Ze 0 0 0 0 0 10 10 10 0 0 0 0 0 0 0 0 0 0 0 0 10 0 1 1 0 0 0 0 0 0 0 0 0 0 0 0 0 0 0 0 0 10 10 10 10 10 10
Bra 0 0 0 0 0 10 10 10 0 0 0 0 0 0 1 1 0 0 0 0 10 0 0 0 0 0 0 0 0 0 0 0 0 0 0 0 1 0 0 0 0 10 10 10 10 10 10
Jin 0 0 0 0 0 10 10 10 0 0 0 0 0 0 0 0 0 1 0 0 10 1 0 1 0 1 0 0 0 0 0 0 0 0 0 0 0 0 0 1 0 10 10 10 10 10 10
Ri 0 0 0 0 0 10 10 10 0 0 0 0 0 0 0 0 0 0 1 0 10 1 0 0 0 0 0 0 0 0 0 0 0 0 0 0 0 0 0 0 0 10 10 10 10 10 10
Gay 0 0 0 0 0 10 10 10 1 1 0 0 0 0 0 0 0 0 0 0 10 0 0 0 0 1 0 0 0 0 0 0 0 0 0 0 0 0 0 0 0 10 10 10 10 10 10
Ul 0 0 0 0 0 10 10 10 0 1 0 0 0 0 0 0 0 0 0 0 10 0 0 0 0 0 0 0 0 0 0 0 0 0 0 0 0 0 0 0 0 10 10 10 10 10 10
Xe 0 0 0 0 0 10 10 10 0 0 1 0 0 0 0 0 0 0 0 0 10 0 0 0 0 0 1 0 0 0 0 0 0 0 0 0 0 0 0 0 0 10 10 10 10 10 10
Pu 0 0 0 0 1 10 10 10 0 1 0 1 1 0 0 0 0 0 0 0 10 1 0 1 0 0 0 0 0 0 0 0 0 0 0 0 0 0 0 0 0 10 10 10 10 10 10
Zi 0 0 0 0 0 10 10 10 0 0 0 0 0 1 0 0 0 0 0 0 10 0 0 0 0 0 0 0 0 0 0 0 0 0 0 0 0 0 0 0 0 10 10 10 10 10 10
Ba 0 0 0 0 0 10 10 10 0 0 0 0 0 0 1 0 0 0 0 1 10 0 0 0 0 0 0 0 1 0 0 0 0 0 0 0 0 0 0 0 0 10 10 10 10 10 10
Ta 0 0 0 0 0 10 10 10 0 0 0 0 0 0 0 1 0 0 0 0 10 0 0 1 1 0 0 0 0 0 0 0 0 0 0 0 0 0 0 0 0 10 10 10 10 10 10
Lo 0 0 0 0 0 10 10 10 0 0 0 0 0 0 0 0 1 0 0 0 10 0 0 0 0 0 0 0 0 0 0 0 0 0 0 0 0 0 0 0 0 10 10 10 10 10 10
Ju 0 0 0 0 0 10 10 10 0 0 0 0 0 0 0 0 0 1 0 0 10 0 0 0 0 0 0 0 0 1 0 0 0 0 0 0 0 0 0 0 0 10 10 10 10 10 10
Rev 0 0 0 0 0 10 10 10 0 0 0 0 0 0 0 0 0 0 1 0 10 0 0 0 0 0 0 0 0 0 0 0 0 0 0 0 0 0 0 0 0 10 10 10 10 10 10
Ga 10 10 10 10 10 10 10 10 10 10 10 10 10 10 10 10 10 10 10 10 10 10 10 10 10 10 10 10 10 10 10 10 10 10 10 10 10 10 10 10 10 10 10 10 10 10 10
Xia 10 10 10 10 10 10 10 10 10 10 10 10 10 10 10 10 10 10 10 10 10 10 10 10 10 10 10 10 10 10 10 10 10 10 10 10 10 10 10 10 10 10 10 10 10 10 10
Ti 10 10 10 10 10 10 10 10 10 10 10 10 10 10 10 10 10 10 10 10 10 10 10 10 10 10 10 10 10 10 10 10 10 10 10 10 10 10 10 10 10 10 10 10 10 10 10
Jil 10 10 10 10 10 10 10 10 10 10 10 10 10 10 10 10 10 10 10 10 10 10 10 10 10 10 10 10 10 10 10 10 10 10 10 10 10 10 10 10 10 10 10 10 10 10 10
Rh 10 10 10 10 10 10 10 10 10 10 10 10 10 10 10 10 10 10 10 10 10 10 10 10 10 10 10 10 10 10 10 10 10 10 10 10 10 10 10 10 10 10 10 10 10 10 10
Yoo 10 10 10 10 10 10 10 10 10 10 10 10 10 10 10 10 10 10 10 10 10 10 10 10 10 10 10 10 10 10 10 10 10 10 10 10 10 10 10 10 10 10 10 10 10 10 10

## Sheet: NH5
Du Mi Er Gr Ch Au Ca Le Gen Upp Xai Par Pre Zar Bog Tro Lau Jak Rom Yao Is M10 Zu To Lha Gu Xo Ze Bra Jin Ri Gay Ul Xe Pu Zi Ba Ta Lo Ju Rev Ga Xia Ti Jil Rh Yoo
Du 10 10 10 10 10 10 10 10 10 10 10 10 10 10 10 10 10 10 10 10 10 10 10 10 10 10 10 10 10 10 10 10 10 10 10 10 10 10 10 10 10 10 10 10 10 10 10
Mi 10 0 0 0 0 0 10 10 0 0 1 0 0 0 0 0 0 0 0 0 10 0 0 0 0 0 0 0 0 0 0 0 0 0 0 0 0 0 0 0 0 10 10 10 10 10 10
Er 10 0 0 0 0 0 10 10 0 0 0 0 0 0 0 0 0 0 0 0 10 0 0 0 0 0 0 1 0 0 0 0 0 0 0 0 0 0 0 0 0 10 10 10 10 10 10
Gr 10 0 0 0 0 0 10 10 0 0 0 0 0 0 0 0 0 0 0 0 10 0 0 0 0 0 0 0 0 0 0 0 0 0 0 0 0 0 0 0 0 10 10 10 10 10 10
Ch 10 0 0 0 0 0 10 10 0 0 1 1 1 0 0 0 0 0 1 0 10 0 0 0 0 0 0 0 0 0 0 0 0 0 0 0 0 0 0 0 0 10 10 10 10 10 10
Au 10 0 0 0 0 0 10 10 0 0 0 0 0 0 0 0 0 0 0 0 10 0 0 0 0 0 0 0 0 0 0 0 0 0 0 0 0 0 0 0 0 10 10 10 10 10 10
Ca 10 10 10 10 10 10 10 10 10 10 10 10 10 10 10 10 10 10 10 10 10 10 10 10 10 10 10 10 10 10 10 10 10 10 10 10 10 10 10 10 10 10 10 10 10 10 10
Le 10 10 10 10 10 10 10 10 10 10 10 10 10 10 10 10 10 10 10 10 10 10 10 10 10 10 10 10 10 10 10 10 10 10 10 10 10 10 10 10 10 10 10 10 10 10 10
Gen 10 0 0 0 0 0 10 10 0 1 1 0 0 0 0 0 0 0 0 1 10 1 0 0 0 1 0 1 0 0 0 1 1 0 0 0 0 0 0 0 0 10 10 10 10 10 10
Upp 10 0 0 0 0 0 10 10 1 0 1 1 1 0 0 1 0 0 1 0 10 1 1 0 0 1 0 0 0 0 1 1 1 0 0 0 0 0 0 0 0 10 10 10 10 10 10
Xai 10 1 0 0 1 0 10 10 1 1 0 1 1 0 0 1 0 0 0 0 10 1 0 0 0 1 1 0 1 0 0 1 1 1 0 0 0 0 0 0 0 10 10 10 10 10 10
Par 10 0 0 0 1 0 10 10 0 1 1 0 1 0 0 0 0 0 1 0 10 1 0 0 0 0 1 0 0 0 0 0 0 0 1 0 0 0 0 0 0 10 10 10 10 10 10
Pre 10 0 0 0 1 0 10 10 0 1 1 1 0 1 0 0 0 0 0 0 10 0 0 0 0 1 1 0 1 0 0 0 1 0 1 1 0 0 1 0 0 10 10 10 10 10 10
Zar 10 0 0 0 0 0 10 10 0 0 0 0 1 0 1 0 0 0 1 0 10 0 0 0 0 0 0 1 0 0 0 0 0 0 0 1 0 0 0 0 0 10 10 10 10 10 10
Bog 10 0 0 0 0 0 10 10 0 0 0 0 0 1 0 0 1 0 0 0 10 0 0 0 1 0 0 0 1 0 0 0 1 0 0 0 1 0 0 0 0 10 10 10 10 10 10
Tro 10 0 0 0 0 0 10 10 0 1 1 0 0 0 0 0 1 1 0 0 10 1 0 1 0 0 0 0 1 0 0 0 0 0 0 0 0 1 0 0 0 10 10 10 10 10 10
Lau 10 0 0 0 0 0 10 10 0 0 0 0 0 0 1 1 0 0 0 0 10 0 0 0 1 0 0 0 1 1 1 0 0 0 0 0 0 0 1 0 0 10 10 10 10 10 10
Jak 10 0 0 0 0 0 10 10 0 0 0 0 0 0 0 1 0 0 1 0 10 0 1 0 1 0 0 0 0 1 0 0 0 0 0 0 0 0 0 1 0 10 10 10 10 10 10
Rom 10 0 0 0 1 0 10 10 0 1 0 1 0 1 0 0 0 1 0 0 10 0 0 0 0 0 0 0 0 0 1 0 0 0 0 0 0 0 0 0 1 10 10 10 10 10 10
Yao 10 0 0 0 0 0 10 10 1 0 0 0 0 0 0 0 0 0 0 0 10 0 0 0 0 0 0 0 0 0 0 0 0 0 0 0 0 0 0 0 0 10 10 10 10 10 10
Is 10 10 10 10 10 10 10 10 10 10 10 10 10 10 10 10 10 10 10 10 10 10 10 10 10 10 10 10 10 10 10 10 10 10 10 10 10 10 10 10 10 10 10 10 10 10 10
M10 10 0 0 0 0 0 10 10 1 1 1 1 0 0 0 1 0 0 0 0 10 0 0 1 0 0 1 0 0 1 0 1 0 1 0 0 0 0 0 0 0 10 10 10 10 10 10
Zu 10 0 0 0 0 0 10 10 0 1 0 0 0 0 0 0 0 1 0 0 10 0 0 0 0 0 0 1 0 0 0 0 0 0 0 1 0 0 0 0 0 10 10 10 10 10 10
To 10 0 0 0 0 0 10 10 0 0 0 0 0 0 0 1 0 0 0 0 10 1 0 0 0 0 0 0 0 0 0 1 0 0 0 0 0 0 0 0 0 10 10 10 10 10 10
Lha 10 0 0 0 0 0 10 10 0 0 0 0 0 0 1 0 1 1 0 0 10 0 0 0 0 0 0 0 0 0 0 0 0 0 0 0 0 0 1 0 0 10 10 10 10 10 10
Gu 10 0 0 0 0 0 10 10 1 1 1 0 1 0 0 0 0 0 0 0 10 0 0 0 0 0 0 0 1 0 0 1 0 0 0 1 0 0 0 0 0 10 10 10 10 10 10
Xo 10 0 0 0 0 0 10 10 0 0 1 1 1 0 0 0 0 0 0 0 10 1 0 0 0 0 0 0 0 0 0 1 0 0 1 0 0 0 0 0 0 10 10 10 10 10 10
Ze 10 0 1 0 0 0 10 10 1 0 0 0 0 1 0 0 0 0 0 0 10 0 1 0 0 0 0 0 0 0 0 1 0 0 1 1 1 0 0 0 1 10 10 10 10 10 10
Bra 10 0 0 0 0 0 10 10 0 0 1 0 1 0 1 1 1 0 0 0 10 0 0 0 0 1 0 0 0 0 1 1 1 0 1 0 1 0 0 0 0 10 10 10 10 10 10
Jin 10 0 0 0 0 0 10 10 0 0 0 0 0 0 0 0 1 1 0 0 10 1 0 0 0 0 0 0 0 0 0 0 0 0 0 0 0 1 0 1 1 10 10 10 10 10 10
Ri 10 0 0 0 0 0 10 10 0 1 0 0 0 0 0 0 1 0 1 0 10 0 0 0 0 0 0 0 1 0 0 0 0 0 0 0 0 0 0 0 0 10 10 10 10 10 10
Gay 10 0 0 0 0 0 10 10 1 1 1 0 0 0 0 0 0 0 0 0 10 1 0 1 0 1 1 1 1 0 0 0 0 0 0 0 0 0 0 0 0 10 10 10 10 10 10
Ul 10 0 0 0 0 0 10 10 1 1 1 0 1 0 1 0 0 0 0 0 10 0 0 0 0 0 0 0 1 0 0 0 0 0 0 0 0 0 0 0 0 10 10 10 10 10 10
Xe 10 0 0 0 0 0 10 10 0 0 1 0 0 0 0 0 0 0 0 0 10 1 0 0 0 0 0 0 0 0 0 0 0 0 0 0 0 0 0 0 0 10 10 10 10 10 10
Pu 10 0 0 0 0 0 10 10 0 0 0 1 1 0 0 0 0 0 0 0 10 0 0 0 0 0 1 1 1 0 0 0 0 0 0 0 0 0 0 0 0 10 10 10 10 10 10
Zi 10 0 0 0 0 0 10 10 0 0 0 0 1 1 0 0 0 0 0 0 10 0 1 0 0 1 0 1 0 0 0 0 0 0 0 0 0 0 0 0 0 10 10 10 10 10 10
Ba 10 0 0 0 0 0 10 10 0 0 0 0 0 0 1 0 0 0 0 0 10 0 0 0 0 0 0 1 1 0 0 0 0 0 0 0 0 0 0 0 0 10 10 10 10 10 10
Ta 10 0 0 0 0 0 10 10 0 0 0 0 0 0 0 1 0 0 0 0 10 0 0 0 0 0 0 0 0 1 0 0 0 0 0 0 0 0 0 0 0 10 10 10 10 10 10
Lo 10 0 0 0 0 0 10 10 0 0 0 0 1 0 0 0 1 0 0 0 10 0 0 0 1 0 0 0 0 0 0 0 0 0 0 0 0 0 0 0 0 10 10 10 10 10 10
Ju 10 0 0 0 0 0 10 10 0 0 0 0 0 0 0 0 0 1 0 0 10 0 0 0 0 0 0 0 0 1 0 0 0 0 0 0 0 0 0 0 0 10 10 10 10 10 10
Rev 10 0 0 0 0 0 10 10 0 0 0 0 0 0 0 0 0 0 1 0 10 0 0 0 0 0 0 1 0 1 0 0 0 0 0 0 0 0 0 0 0 10 10 10 10 10 10
Ga 10 10 10 10 10 10 10 10 10 10 10 10 10 10 10 10 10 10 10 10 10 10 10 10 10 10 10 10 10 10 10 10 10 10 10 10 10 10 10 10 10 10 10 10 10 10 10
Xia 10 10 10 10 10 10 10 10 10 10 10 10 10 10 10 10 10 10 10 10 10 10 10 10 10 10 10 10 10 10 10 10 10 10 10 10 10 10 10 10 10 10 10 10 10 10 10
Ti 10 10 10 10 10 10 10 10 10 10 10 10 10 10 10 10 10 10 10 10 10 10 10 10 10 10 10 10 10 10 10 10 10 10 10 10 10 10 10 10 10 10 10 10 10 10 10
Jil 10 10 10 10 10 10 10 10 10 10 10 10 10 10 10 10 10 10 10 10 10 10 10 10 10 10 10 10 10 10 10 10 10 10 10 10 10 10 10 10 10 10 10 10 10 10 10
Rh 10 10 10 10 10 10 10 10 10 10 10 10 10 10 10 10 10 10 10 10 10 10 10 10 10 10 10 10 10 10 10 10 10 10 10 10 10 10 10 10 10 10 10 10 10 10 10
Yoo 10 10 10 10 10 10 10 10 10 10 10 10 10 10 10 10 10 10 10 10 10 10 10 10 10 10 10 10 10 10 10 10 10 10 10 10 10 10 10 10 10 10 10 10 10 10 10

## Sheet: NH6
Du Mi Er Gr Ch Au Ca Le Gen Upp Xai Par Pre Zar Bog Tro Lau Jak Rom Yao Is M10 Zu To Lha Gu Xo Ze Bra Jin Ri Gay Ul Xe Pu Zi Ba Ta Lo Ju Rev Ga Xia Ti Jil Rh Yoo
Du 10 10 10 10 10 10 10 10 10 10 10 10 10 10 10 10 10 10 10 10 10 10 10 10 10 10 10 10 10 10 10 10 10 10 10 10 10 10 10 10 10 10 10 10 10 10 10
Mi 10 0 0 10 0 0 10 10 0 0 1 0 0 0 0 1 0 0 1 1 10 0 1 0 0 0 0 0 0 0 0 0 0 0 0 0 10 0 0 0 1 10 10 10 10 10 10
Er 10 0 0 10 1 0 10 10 1 1 0 0 1 1 1 1 0 0 0 0 10 1 0 0 0 0 0 0 0 0 0 0 0 0 0 0 10 0 0 0 0 10 10 10 10 10 10
Gr 10 10 10 10 10 10 10 10 10 10 10 10 10 10 10 10 10 10 10 10 10 10 10 10 10 10 10 10 10 10 10 10 10 10 10 10 10 10 10 10 10 10 10 10 10 10 10
Ch 10 0 1 10 0 0 10 10 0 1 0 1 1 0 1 0 0 0 0 0 10 0 0 0 0 0 0 0 0 0 0 0 0 0 0 0 10 0 0 0 0 10 10 10 10 10 10
Au 10 0 0 10 0 0 10 10 0 0 1 0 0 0 0 0 1 0 0 0 10 0 0 0 0 0 0 1 1 0 0 0 0 0 0 0 10 0 0 0 0 10 10 10 10 10 10
Ca 10 10 10 10 10 10 10 10 10 10 10 10 10 10 10 10 10 10 10 10 10 10 10 10 10 10 10 10 10 10 10 10 10 10 10 10 10 10 10 10 10 10 10 10 10 10 10
Le 10 10 10 10 10 10 10 10 10 10 10 10 10 10 10 10 10 10 10 10 10 10 10 10 10 10 10 10 10 10 10 10 10 10 10 10 10 10 10 10 10 10 10 10 10 10 10
Gen 10 0 1 10 0 0 10 10 0 1 1 0 1 0 0 0 0 0 0 0 10 1 0 0 0 1 0 0 1 0 0 1 0 0 0 0 10 0 0 0 0 10 10 10 10 10 10
Upp 10 0 1 10 1 0 10 10 1 0 1 0 1 0 0 0 0 0 0 0 10 1 0 0 0 1 0 0 0 0 0 1 1 0 0 0 10 0 0 0 0 10 10 10 10 10 10
Xai 10 1 0 10 0 1 10 10 1 1 0 0 1 0 0 0 0 0 0 0 10 1 0 0 0 1 1 0 0 0 0 1 0 1 0 0 10 0 0 0 0 10 10 10 10 10 10
Par 10 0 0 10 1 0 10 10 0 0 0 0 1 0 0 0 0 0 0 0 10 0 0 0 0 0 0 0 0 0 0 0 0 0 1 0 10 0 0 0 0 10 10 10 10 10 10
Pre 10 0 1 10 1 0 10 10 1 1 1 1 0 0 0 0 0 0 0 0 10 1 0 0 0 1 1 1 0 0 0 1 0 1 0 0 10 0 0 0 0 10 10 10 10 10 10
Zar 10 0 1 10 0 0 10 10 0 0 0 0 0 0 0 0 0 0 0 0 10 0 0 0 0 0 0 1 0 0 0 0 0 0 0 0 10 0 0 0 0 10 10 10 10 10 10
Bog 10 0 1 10 1 0 10 10 0 0 0 0 0 0 0 1 1 0 0 0 10 0 0 0 0 0 0 0 1 0 0 0 0 0 1 0 10 0 0 0 0 10 10 10 10 10 10
Tro 10 1 1 10 0 0 10 10 0 0 0 0 0 0 1 0 0 0 0 1 10 0 0 1 0 0 0 0 1 0 0 0 0 0 0 0 10 1 0 0 0 10 10 10 10 10 10
Lau 10 0 0 10 0 1 10 10 0 0 0 0 0 0 1 0 0 0 1 0 10 0 0 0 1 0 0 0 0 0 0 0 0 0 0 0 10 0 1 0 0 10 10 10 10 10 10
Jak 10 0 0 10 0 0 10 10 0 0 0 0 0 0 0 0 0 0 0 0 10 1 0 0 0 0 0 0 0 1 0 0 0 0 0 0 10 0 0 1 0 10 10 10 10 10 10
Rom 10 1 0 10 0 0 10 10 0 0 0 0 0 0 0 0 1 0 0 0 10 0 0 1 0 0 0 0 0 1 1 0 0 0 0 0 10 0 0 0 1 10 10 10 10 10 10
Yao 10 1 0 10 0 0 10 10 0 0 0 0 0 0 0 1 0 0 0 0 10 0 0 1 1 0 0 0 1 0 0 0 0 0 0 0 10 1 0 0 0 10 10 10 10 10 10
Is 10 10 10 10 10 10 10 10 10 10 10 10 10 10 10 10 10 10 10 10 10 10 10 10 10 10 10 10 10 10 10 10 10 10 10 10 10 10 10 10 10 10 10 10 10 10 10
M10 10 0 1 10 0 0 10 10 1 1 1 0 1 0 0 0 0 1 0 0 10 0 0 0 0 1 1 1 0 0 0 1 1 1 0 0 10 0 0 0 0 10 10 10 10 10 10
Zu 10 1 0 10 0 0 10 10 0 0 0 0 0 0 0 0 0 0 0 0 10 0 0 0 0 0 0 0 0 0 0 0 0 0 0 0 10 1 0 0 0 10 10 10 10 10 10
To 10 0 0 10 0 0 10 10 0 0 0 0 0 0 0 1 0 0 1 1 10 0 0 0 0 0 0 0 0 0 0 0 0 0 0 0 10 1 0 0 0 10 10 10 10 10 10
Lha 10 0 0 10 0 0 10 10 0 0 0 0 0 0 0 0 1 0 0 1 10 0 0 0 0 0 0 1 0 0 0 0 0 0 0 0 10 0 0 0 1 10 10 10 10 10 10
Gu 10 0 0 10 0 0 10 10 1 1 1 0 1 0 0 0 0 0 0 0 10 1 0 0 0 0 1 0 0 0 0 1 1 1 0 0 10 0 0 1 0 10 10 10 10 10 10
Xo 10 0 0 10 0 0 10 10 0 0 1 0 1 0 0 0 0 0 0 0 10 1 0 0 0 1 0 0 0 1 0 0 0 1 1 0 10 0 0 0 0 10 10 10 10 10 10
Ze 10 0 0 10 0 1 10 10 0 0 0 0 1 1 0 0 0 0 0 0 10 1 0 0 1 0 0 0 0 0 0 0 0 0 0 1 10 0 0 0 0 10 10 10 10 10 10
Bra 10 0 0 10 0 1 10 10 1 0 0 0 0 0 1 1 0 0 0 1 10 0 0 0 0 0 0 0 0 1 0 0 1 0 1 0 10 0 0 0 0 10 10 10 10 10 10
Jin 10 0 0 10 0 0 10 10 0 0 0 0 0 0 0 0 0 1 1 0 10 0 0 0 0 0 1 0 1 0 0 1 0 1 0 0 10 0 0 1 0 10 10 10 10 10 10
Ri 10 0 0 10 0 0 10 10 0 0 0 0 0 0 0 0 0 0 1 0 10 0 0 0 0 0 0 0 0 0 0 0 0 0 0 0 10 0 0 0 0 10 10 10 10 10 10
Gay 10 0 0 10 0 0 10 10 1 1 1 0 1 0 0 0 0 0 0 0 10 1 0 0 0 1 0 0 0 1 0 0 0 0 0 0 10 0 0 0 0 10 10 10 10 10 10
Ul 10 0 0 10 0 0 10 10 0 1 0 0 0 0 0 0 0 0 0 0 10 1 0 0 0 1 0 0 1 0 0 0 0 0 0 0 10 0 0 0 0 10 10 10 10 10 10
Xe 10 0 0 10 0 0 10 10 0 0 1 0 1 0 0 0 0 0 0 0 10 1 0 0 0 1 1 0 0 1 0 0 0 0 0 0 10 0 0 0 0 10 10 10 10 10 10
Pu 10 0 0 10 0 0 10 10 0 0 0 1 0 0 1 0 0 0 0 0 10 0 0 0 0 0 1 0 1 0 0 0 0 0 0 0 10 0 0 0 0 10 10 10 10 10 10
Zi 10 0 0 10 0 0 10 10 0 0 0 0 0 0 0 0 0 0 0 0 10 0 0 0 0 0 0 1 0 0 0 0 0 0 0 0 10 0 0 0 0 10 10 10 10 10 10
Ba 10 10 10 10 10 10 10 10 10 10 10 10 10 10 10 10 10 10 10 10 10 10 10 10 10 10 10 10 10 10 10 10 10 10 10 10 10 10 10 10 10 10 10 10 10 10 10
Ta 10 0 0 10 0 0 10 10 0 0 0 0 0 0 0 1 0 0 0 1 10 0 1 1 0 0 0 0 0 0 0 0 0 0 0 0 10 0 0 0 0 10 10 10 10 10 10
Lo 10 0 0 10 0 0 10 10 0 0 0 0 0 0 0 0 1 0 0 0 10 0 0 0 0 0 0 0 0 0 0 0 0 0 0 0 10 0 0 0 0 10 10 10 10 10 10
Ju 10 0 0 10 0 0 10 10 0 0 0 0 0 0 0 0 0 1 0 0 10 0 0 0 0 1 0 0 0 1 0 0 0 0 0 0 10 0 0 0 0 10 10 10 10 10 10
Rev 10 1 0 10 0 0 10 10 0 0 0 0 0 0 0 0 0 0 1 0 10 0 0 0 1 0 0 0 0 0 0 0 0 0 0 0 10 0 0 0 0 10 10 10 10 10 10
Ga 10 10 10 10 10 10 10 10 10 10 10 10 10 10 10 10 10 10 10 10 10 10 10 10 10 10 10 10 10 10 10 10 10 10 10 10 10 10 10 10 10 10 10 10 10 10 10
Xia 10 10 10 10 10 10 10 10 10 10 10 10 10 10 10 10 10 10 10 10 10 10 10 10 10 10 10 10 10 10 10 10 10 10 10 10 10 10 10 10 10 10 10 10 10 10 10
Ti 10 10 10 10 10 10 10 10 10 10 10 10 10 10 10 10 10 10 10 10 10 10 10 10 10 10 10 10 10 10 10 10 10 10 10 10 10 10 10 10 10 10 10 10 10 10 10
Jil 10 10 10 10 10 10 10 10 10 10 10 10 10 10 10 10 10 10 10 10 10 10 10 10 10 10 10 10 10 10 10 10 10 10 10 10 10 10 10 10 10 10 10 10 10 10 10
Rh 10 10 10 10 10 10 10 10 10 10 10 10 10 10 10 10 10 10 10 10 10 10 10 10 10 10 10 10 10 10 10 10 10 10 10 10 10 10 10 10 10 10 10 10 10 10 10
Yoo 10 10 10 10 10 10 10 10 10 10 10 10 10 10 10 10 10 10 10 10 10 10 10 10 10 10 10 10 10 10 10 10 10 10 10 10 10 10 10 10 10 10 10 10 10 10 10

## Sheet: NH7
Du Mi Er Gr Ch Au Ca Le Gen Upp Xai Par Pre Zar Bog Tro Lau Jak Rom Yao Is M10 Zu To Lha Gu Xo Ze Bra Jin Ri Gay Ul Xe Pu Zi Ba Ta Lo Ju Rev Ga Xia Ti Jil Rh Yoo
Du 10 10 10 10 10 10 10 10 10 10 10 10 10 10 10 10 10 10 10 10 10 10 10 10 10 10 10 10 10 10 10 10 10 10 10 10 10 10 10 10 10 10 10 10 10 10 10
Mi 10 0 0 10 0 0 0 10 0 0 0 0 0 0 0 0 0 0 0 0 10 0 0 0 0 0 0 0 0 0 0 0 0 0 0 0 10 0 0 0 0 10 10 10 10 10 10
Er 10 0 0 10 1 0 1 10 1 1 1 1 1 0 1 1 0 0 0 1 10 0 0 0 0 0 0 0 1 0 0 0 0 0 0 0 10 0 0 0 0 10 10 10 10 10 10
Gr 10 10 10 10 10 10 10 10 10 10 10 10 10 10 10 10 10 10 10 10 10 10 10 10 10 10 10 10 10 10 10 10 10 10 10 10 10 10 10 10 10 10 10 10 10 10 10
Ch 10 0 1 10 0 0 0 10 1 1 1 1 1 1 1 0 0 0 0 0 10 1 0 0 0 1 0 0 1 0 0 1 0 0 1 0 10 0 0 0 0 10 10 10 10 10 10
Au 10 0 0 10 0 0 0 10 0 0 0 0 0 0 0 0 0 0 0 0 10 0 0 0 0 0 0 0 0 0 0 0 0 0 0 0 10 0 0 0 0 10 10 10 10 10 10
Ca 10 0 1 10 0 0 0 10 0 0 0 0 0 0 0 0 0 0 0 0 10 0 0 0 1 0 0 0 0 0 0 0 0 0 0 0 10 0 0 0 0 10 10 10 10 10 10
Le 10 10 10 10 10 10 10 10 10 10 10 10 10 10 10 10 10 10 10 10 10 10 10 10 10 10 10 10 10 10 10 10 10 10 10 10 10 10 10 10 10 10 10 10 10 10 10
Gen 10 0 1 10 1 0 0 10 0 1 1 0 0 0 0 0 0 0 0 0 10 1 0 0 0 1 0 0 0 0 0 1 1 1 0 0 10 0 0 0 0 10 10 10 10 10 10
Upp 10 0 1 10 1 0 0 10 1 0 1 0 1 0 0 0 0 0 0 0 10 1 1 0 0 1 0 0 0 0 0 1 1 0 0 0 10 0 0 0 0 10 10 10 10 10 10
Xai 10 0 1 10 1 0 0 10 1 1 0 0 1 0 0 0 0 0 0 0 10 1 0 0 0 1 1 0 0 1 0 1 0 1 0 0 10 0 0 0 0 10 10 10 10 10 10
Par 10 0 1 10 1 0 0 10 0 0 0 0 1 0 0 0 0 0 0 0 10 1 0 0 0 0 0 0 0 0 0 0 0 0 1 0 10 0 0 0 0 10 10 10 10 10 10
Pre 10 0 1 10 1 0 0 10 0 1 1 1 0 0 0 0 0 0 0 0 10 1 0 1 0 0 1 0 0 0 0 1 1 1 0 0 10 0 0 0 0 10 10 10 10 10 10
Zar 10 0 0 10 1 0 0 10 0 0 0 0 0 0 0 1 0 0 0 0 10 0 1 0 0 0 0 1 0 0 0 0 0 0 0 1 10 0 0 0 0 10 10 10 10 10 10
Bog 10 0 1 10 1 0 0 10 0 0 0 0 0 0 0 1 0 0 0 0 10 0 0 0 0 0 0 0 1 1 0 0 0 0 0 0 10 1 0 1 1 10 10 10 10 10 10
Tro 10 0 1 10 0 0 0 10 0 0 0 0 0 1 1 0 0 0 0 1 10 1 0 1 0 0 0 0 1 0 0 0 0 0 0 0 10 1 0 0 0 10 10 10 10 10 10
Lau 10 0 0 10 0 0 0 10 0 0 0 0 0 0 0 0 0 0 0 0 10 0 0 0 0 0 0 0 0 1 0 0 0 0 0 0 10 0 1 0 0 10 10 10 10 10 10
Jak 10 0 0 10 0 0 0 10 0 0 0 0 0 0 0 0 0 0 0 0 10 0 0 0 0 0 0 0 0 1 0 0 0 0 0 0 10 0 0 1 0 10 10 10 10 10 10
Rom 10 0 0 10 0 0 0 10 0 0 0 0 0 0 0 0 0 0 0 0 10 0 0 0 0 0 0 0 0 0 1 0 0 0 0 0 10 0 0 0 1 10 10 10 10 10 10
Yao 10 0 1 10 0 0 0 10 0 0 0 0 0 0 0 1 0 0 0 0 10 0 0 0 1 0 0 0 1 0 0 0 0 0 0 0 10 0 0 0 0 10 10 10 10 10 10
Is 10 10 10 10 10 10 10 10 10 10 10 10 10 10 10 10 10 10 10 10 10 10 10 10 10 10 10 10 10 10 10 10 10 10 10 10 10 10 10 10 10 10 10 10 10 10 10
M10 10 0 0 10 1 0 0 10 1 1 1 1 1 0 0 1 0 0 0 0 10 0 0 0 1 1 1 0 0 1 0 0 0 0 1 0 10 0 0 1 0 10 10 10 10 10 10
Zu 10 0 0 10 0 0 0 10 0 1 0 0 0 1 0 0 0 0 0 0 10 0 0 0 1 0 0 0 0 0 0 0 0 0 0 0 10 0 0 0 0 10 10 10 10 10 10
To 10 0 0 10 0 0 0 10 0 0 0 0 1 0 0 1 0 0 0 0 10 0 0 0 0 0 0 0 1 1 0 0 0 0 0 0 10 1 1 0 0 10 10 10 10 10 10
Lha 10 0 0 10 0 0 1 10 0 0 0 0 0 0 0 0 0 0 0 1 10 1 1 0 0 0 0 0 0 0 0 0 0 0 0 0 10 0 0 0 0 10 10 10 10 10 10
Gu 10 0 0 10 1 0 0 10 1 1 1 0 0 0 0 0 0 0 0 0 10 1 0 0 0 0 1 1 0 0 0 1 1 0 0 0 10 0 0 0 0 10 10 10 10 10 10
Xo 10 0 0 10 0 0 0 10 0 0 1 0 1 0 0 0 0 0 0 0 10 1 0 0 0 1 0 1 1 1 0 0 1 1 0 0 10 0 0 0 0 10 10 10 10 10 10
Ze 10 0 0 10 0 0 0 10 0 0 0 0 0 1 0 0 0 0 0 0 10 0 0 0 0 1 1 0 0 0 0 0 0 0 0 0 10 0 0 0 0 10 10 10 10 10 10
Bra 10 0 1 10 1 0 0 10 0 0 0 0 0 0 1 1 0 0 0 1 10 0 0 1 0 0 1 0 0 1 0 0 0 0 0 0 10 0 0 0 0 10 10 10 10 10 10
Jin 10 0 0 10 0 0 0 10 0 0 1 0 0 0 1 0 1 1 0 0 10 1 0 1 0 0 1 0 1 0 0 0 0 0 0 0 10 0 0 1 1 10 10 10 10 10 10
Ri 10 0 0 10 0 0 0 10 0 0 0 0 0 0 0 0 0 0 1 0 10 0 0 0 0 0 0 0 0 0 0 0 0 0 0 0 10 0 0 0 0 10 10 10 10 10 10
Gay 10 0 0 10 1 0 0 10 1 1 1 0 1 0 0 0 0 0 0 0 10 0 0 0 0 1 0 0 0 0 0 0 0 0 0 0 10 0 0 0 0 10 10 10 10 10 10
Ul 10 0 0 10 0 0 0 10 1 1 0 0 1 0 0 0 0 0 0 0 10 0 0 0 0 1 1 0 0 0 0 0 0 0 0 0 10 0 0 0 0 10 10 10 10 10 10
Xe 10 0 0 10 0 0 0 10 1 0 1 0 1 0 0 0 0 0 0 0 10 0 0 0 0 0 1 0 0 0 0 0 0 0 0 0 10 0 0 0 0 10 10 10 10 10 10
Pu 10 0 0 10 1 0 0 10 0 0 0 1 0 0 0 0 0 0 0 0 10 1 0 0 0 0 0 0 0 0 0 0 0 0 0 0 10 0 0 0 0 10 10 10 10 10 10
Zi 10 0 0 10 0 0 0 10 0 0 0 0 0 1 0 0 0 0 0 0 10 0 0 0 0 0 0 0 0 0 0 0 0 0 0 0 10 0 0 0 0 10 10 10 10 10 10
Ba 10 10 10 10 10 10 10 10 10 10 10 10 10 10 10 10 10 10 10 10 10 10 10 10 10 10 10 10 10 10 10 10 10 10 10 10 10 10 10 10 10 10 10 10 10 10 10
Ta 10 0 0 10 0 0 0 10 0 0 0 0 0 0 1 1 0 0 0 0 10 0 0 1 0 0 0 0 0 0 0 0 0 0 0 0 10 0 0 0 0 10 10 10 10 10 10
Lo 10 0 0 10 0 0 0 10 0 0 0 0 0 0 0 0 1 0 0 0 10 0 0 1 0 0 0 0 0 0 0 0 0 0 0 0 10 0 0 0 0 10 10 10 10 10 10
Ju 10 0 0 10 0 0 0 10 0 0 0 0 0 0 1 0 0 1 0 0 10 1 0 0 0 0 0 0 0 1 0 0 0 0 0 0 10 0 0 0 0 10 10 10 10 10 10
Rev 10 0 0 10 0 0 0 10 0 0 0 0 0 0 1 0 0 0 1 0 10 0 0 0 0 0 0 0 0 1 0 0 0 0 0 0 10 0 0 0 0 10 10 10 10 10 10
Ga 10 10 10 10 10 10 10 10 10 10 10 10 10 10 10 10 10 10 10 10 10 10 10 10 10 10 10 10 10 10 10 10 10 10 10 10 10 10 10 10 10 10 10 10 10 10 10
Xia 10 10 10 10 10 10 10 10 10 10 10 10 10 10 10 10 10 10 10 10 10 10 10 10 10 10 10 10 10 10 10 10 10 10 10 10 10 10 10 10 10 10 10 10 10 10 10
Ti 10 10 10 10 10 10 10 10 10 10 10 10 10 10 10 10 10 10 10 10 10 10 10 10 10 10 10 10 10 10 10 10 10 10 10 10 10 10 10 10 10 10 10 10 10 10 10
Jil 10 10 10 10 10 10 10 10 10 10 10 10 10 10 10 10 10 10 10 10 10 10 10 10 10 10 10 10 10 10 10 10 10 10 10 10 10 10 10 10 10 10 10 10 10 10 10
Rh 10 10 10 10 10 10 10 10 10 10 10 10 10 10 10 10 10 10 10 10 10 10 10 10 10 10 10 10 10 10 10 10 10 10 10 10 10 10 10 10 10 10 10 10 10 10 10
Yoo 10 10 10 10 10 10 10 10 10 10 10 10 10 10 10 10 10 10 10 10 10 10 10 10 10 10 10 10 10 10 10 10 10 10 10 10 10 10 10 10 10 10 10 10 10 10 10

## Sheet: NH8
Du Mi Er Gr Ch Au Ca Le Gen Upp Xai Par Pre Zar Bog Tro Lau Jak Rom Yao Is M10 Zu To Lha Gu Xo Ze Bra Jin Ri Gay Ul Xe Pu Zi Ba Ta Lo Ju Rev Ga Xia Ti Jil Rh Yoo
Du 10 10 10 10 10 10 10 10 10 10 10 10 10 10 10 10 10 10 10 10 10 10 10 10 10 10 10 10 10 10 10 10 10 10 10 10 10 10 10 10 10 10 10 10 10 10 10
Mi 10 10 10 10 10 10 10 10 10 10 10 10 10 10 10 10 10 10 10 10 10 10 10 10 10 10 10 10 10 10 10 10 10 10 10 10 10 10 10 10 10 10 10 10 10 10 10
Er 10 10 0 10 0 0 0 10 0 0 0 1 0 0 0 1 0 1 0 0 10 1 0 0 0 0 0 0 1 0 0 0 0 0 0 0 10 0 0 0 0 0 0 0 0 0 0
Gr 10 10 10 10 10 10 10 10 10 10 10 10 10 10 10 10 10 10 10 10 10 10 10 10 10 10 10 10 10 10 10 10 10 10 10 10 10 10 10 10 10 10 10 10 10 10 10
Ch 10 10 0 10 0 0 0 10 1 0 1 1 0 0 0 0 0 0 0 0 10 1 0 0 0 1 0 0 0 0 0 0 1 0 1 0 10 0 0 0 0 0 0 0 0 0 1
Au 10 10 0 10 0 0 0 10 0 0 0 0 0 0 0 0 0 0 0 0 10 0 0 0 0 0 0 0 0 0 0 0 0 0 0 0 10 0 0 0 0 0 0 0 0 0 0
Ca 10 10 0 10 0 0 0 10 0 0 0 0 0 0 0 0 0 0 0 0 10 0 0 0 0 0 0 0 0 0 0 0 0 0 0 0 10 0 0 0 0 0 0 0 0 0 0
Le 10 10 10 10 10 10 10 10 10 10 10 10 10 10 10 10 10 10 10 10 10 10 10 10 10 10 10 10 10 10 10 10 10 10 10 10 10 10 10 10 10 10 10 10 10 10 10
Gen 10 10 0 10 1 0 0 10 0 1 1 1 1 0 0 0 0 1 0 0 10 0 0 0 0 0 0 0 0 0 0 1 0 0 0 0 10 0 0 0 0 1 0 0 0 0 0
Upp 10 10 0 10 0 0 0 10 1 0 1 1 1 0 0 1 0 0 0 0 10 1 0 0 0 1 0 0 1 0 0 1 1 0 1 0 10 0 0 0 0 1 0 0 0 0 0
Xai 10 10 0 10 1 0 0 10 1 1 0 1 1 1 0 1 0 0 0 0 10 1 0 0 0 0 1 0 1 1 0 1 0 1 0 0 10 0 0 0 0 1 1 0 0 0 0
Par 10 10 1 10 1 0 0 10 1 1 1 0 1 0 0 0 0 0 0 0 10 1 0 0 0 0 0 0 0 0 0 0 1 0 1 0 10 0 0 0 0 0 0 0 0 0 0
Pre 10 10 0 10 0 0 0 10 1 1 1 1 0 0 0 0 0 0 0 1 10 0 0 1 0 1 0 0 0 0 0 1 1 0 0 0 10 0 0 0 0 0 0 0 0 0 0
Zar 10 10 0 10 0 0 0 10 0 0 1 0 0 0 1 1 0 0 1 0 10 0 0 0 0 0 0 0 0 0 0 0 0 0 0 0 10 0 0 0 0 0 0 0 0 0 0
Bog 10 10 0 10 0 0 0 10 0 0 0 0 0 1 0 1 0 1 0 0 10 0 1 0 1 0 0 0 1 1 0 0 0 0 0 0 10 0 0 0 0 0 0 0 0 0 0
Tro 10 10 1 10 0 0 0 10 0 1 1 0 0 1 1 0 0 0 0 0 10 0 0 0 0 0 0 0 0 0 0 0 0 0 0 0 10 0 0 0 0 0 0 1 0 0 0
Lau 10 10 0 10 0 0 0 10 0 0 0 0 0 0 0 0 0 0 0 0 10 0 0 0 0 0 0 0 0 0 0 0 0 0 0 0 10 0 0 0 0 0 0 0 0 0 0
Jak 10 10 1 10 0 0 0 10 1 0 0 0 0 0 1 0 0 0 0 0 10 0 0 0 0 0 0 0 0 1 0 0 0 0 0 0 10 0 0 0 0 0 0 0 1 0 0
Rom 10 10 0 10 0 0 0 10 0 0 0 0 0 1 0 0 0 0 0 1 10 0 0 0 1 0 0 0 0 0 1 0 0 0 0 0 10 0 0 0 0 0 0 1 0 1 0
Yao 10 10 0 10 0 0 0 10 0 0 0 0 1 0 0 0 0 0 1 0 10 0 0 0 0 0 0 0 1 0 0 0 0 0 0 0 10 0 0 0 0 0 0 0 0 0 1
Is 10 10 10 10 10 10 10 10 10 10 10 10 10 10 10 10 10 10 10 10 10 10 10 10 10 10 10 10 10 10 10 10 10 10 10 10 10 10 10 10 10 10 10 10 10 10 10
M10 10 10 1 10 1 0 0 10 0 1 1 1 0 0 0 0 0 0 0 0 10 0 0 0 0 0 0 0 0 0 0 0 0 0 1 0 10 0 0 0 0 0 0 0 0 0 0
Zu 10 10 0 10 0 0 0 10 0 0 0 0 0 0 1 0 0 0 0 0 10 0 0 0 0 0 0 0 0 0 0 0 0 0 0 0 10 0 0 0 0 0 0 0 0 0 0
To 10 10 0 10 0 0 0 10 0 0 0 0 1 0 0 0 0 0 0 0 10 0 0 0 0 1 0 0 0 0 0 0 0 0 0 0 10 1 0 0 0 0 0 0 0 0 0
Lha 10 10 0 10 0 0 0 10 0 0 0 0 0 0 1 0 0 0 1 0 10 0 0 0 0 0 0 0 0 1 0 0 0 0 0 0 10 0 1 0 0 0 0 0 1 0 0
Gu 10 10 0 10 1 0 0 10 0 1 0 0 1 0 0 0 0 0 0 0 10 0 0 1 0 0 0 0 1 1 0 0 0 0 0 0 10 0 0 0 0 1 0 0 0 0 0
Xo 10 10 0 10 0 0 0 10 0 0 1 0 0 0 0 0 0 0 0 0 10 0 0 0 0 0 0 0 0 0 0 0 0 1 0 0 10 0 0 0 0 0 0 0 0 0 0
Ze 10 10 0 10 0 0 0 10 0 0 0 0 0 0 0 0 0 0 0 0 10 0 0 0 0 0 0 0 0 0 0 0 0 0 0 1 10 0 0 0 0 0 0 0 0 0 0
Bra 10 10 1 10 0 0 0 10 0 1 1 0 0 0 1 0 0 0 0 1 10 0 0 0 0 1 0 0 0 1 1 0 0 1 0 0 10 0 0 1 1 0 0 0 0 0 0
Jin 10 10 0 10 0 0 0 10 0 0 1 0 0 0 1 0 0 1 0 0 10 0 0 0 1 1 0 0 1 0 0 0 0 0 0 0 10 0 1 0 1 0 0 0 0 0 0
Ri 10 10 0 10 0 0 0 10 0 0 0 0 0 0 0 0 0 0 1 0 10 0 0 0 0 0 0 0 1 0 0 0 0 0 0 0 10 0 0 0 1 0 0 0 0 0 0
Gay 10 10 0 10 0 0 0 10 1 1 1 0 1 0 0 0 0 0 0 0 10 0 0 0 0 0 0 0 0 0 0 0 0 0 0 0 10 0 0 0 0 0 0 0 0 0 0
Ul 10 10 0 10 1 0 0 10 0 1 0 1 1 0 0 0 0 0 0 0 10 0 0 0 0 0 0 0 0 0 0 0 0 0 0 0 10 0 0 0 0 0 0 0 0 0 0
Xe 10 10 0 10 0 0 0 10 0 0 1 0 0 0 0 0 0 0 0 0 10 0 0 0 0 0 1 0 1 0 0 0 0 0 0 0 10 0 0 0 0 0 0 0 0 0 0
Pu 10 10 0 10 1 0 0 10 0 1 0 1 0 0 0 0 0 0 0 0 10 1 0 0 0 0 0 0 0 0 0 0 0 0 0 0 10 0 0 0 0 0 0 0 0 0 0
Zi 10 10 0 10 0 0 0 10 0 0 0 0 0 0 0 0 0 0 0 0 10 0 0 0 0 0 0 1 0 0 0 0 0 0 0 0 10 0 0 0 0 0 0 0 0 0 0
Ba 10 10 10 10 10 10 10 10 10 10 10 10 10 10 10 10 10 10 10 10 10 10 10 10 10 10 10 10 10 10 10 10 10 10 10 10 10 10 10 10 10 10 10 10 10 10 10
Ta 10 10 0 10 0 0 0 10 0 0 0 0 0 0 0 0 0 0 0 0 10 0 0 1 0 0 0 0 0 0 0 0 0 0 0 0 10 0 0 0 0 0 0 0 0 0 0
Lo 10 10 0 10 0 0 0 10 0 0 0 0 0 0 0 0 0 0 0 0 10 0 0 0 1 0 0 0 0 1 0 0 0 0 0 0 10 0 0 0 0 0 0 0 0 0 0
Ju 10 10 0 10 0 0 0 10 0 0 0 0 0 0 0 0 0 0 0 0 10 0 0 0 0 0 0 0 1 0 0 0 0 0 0 0 10 0 0 0 0 0 0 0 0 0 0
Rev 10 10 0 10 0 0 0 10 0 0 0 0 0 0 0 0 0 0 0 0 10 0 0 0 0 0 0 0 1 1 1 0 0 0 0 0 10 0 0 0 0 0 0 0 0 0 0
Ga 10 10 0 10 0 0 0 10 1 1 1 0 0 0 0 0 0 0 0 0 10 0 0 0 0 1 0 0 0 0 0 0 0 0 0 0 10 0 0 0 0 0 0 0 0 0 0
Xia 10 10 0 10 0 0 0 10 0 0 1 0 0 0 0 0 0 0 0 0 10 0 0 0 0 0 0 0 0 0 0 0 0 0 0 0 10 0 0 0 0 0 0 0 0 0 0
Ti 10 10 0 10 0 0 0 10 0 0 0 0 0 0 0 1 0 0 1 0 10 0 0 0 0 0 0 0 0 0 0 0 0 0 0 0 10 0 0 0 0 0 0 0 0 0 0
Jil 10 10 0 10 0 0 0 10 0 0 0 0 0 0 0 0 0 1 0 0 10 0 0 0 1 0 0 0 0 0 0 0 0 0 0 0 10 0 0 0 0 0 0 0 0 0 0
Rh 10 10 0 10 0 0 0 10 0 0 0 0 0 0 0 0 0 0 1 0 10 0 0 0 0 0 0 0 0 0 0 0 0 0 0 0 10 0 0 0 0 0 0 0 0 0 0
Yoo 10 10 0 10 1 0 0 10 0 0 0 0 0 0 0 0 0 0 0 1 10 0 0 0 0 0 0 0 0 0 0 0 0 0 0 0 10 0 0 0 0 0 0 0 0 0 0
