# Supplementary material for: Intergroup Variation of Social Relationships in Wild Vervet Monkeys: A Dynamic Network Approach
Source: Front Psychol. 2016 Jun 21;7:915. doi: 10.3389/fpsyg.2016.00915 (PMC4914564; doi:10.3389/fpsyg.2016.00915)
Supplement: Supplementary file 14 [file DataSheet13.XLSX]

## Sheet: Age
Du	1 1 1 1 0 0 0 0
Mi	1 1 1 1 1 1 1 0
Er	0 1 1 1 1 1 1 1
Gr	0 1 1 1 1 0 0 0
Ch	0 1 1 1 1 1 1 1
Au	0 1 1 0 1 1 1 1
Ca	0 0 0 0 0 0 1 1
Le	0 1 0 0 0 0 0 0
Gen	1 1 1 1 1 1 1 1
Upp	1 1 1 1 1 1 1 1
Xai	1 1 1 1 1 1 1 1
Par	1 1 1 1 1 1 1 1
Pre	2 2 2 2 2 2 2 2
Zar	1 1 1 1 1 1 1 1
Bog	1 1 1 1 1 1 1 1
Tro	1 1 1 1 1 1 1 1
Lau	1 1 1 1 1 1 1 1
Jak	1 1 1 1 1 1 1 1
Rom	1 1 1 1 1 1 1 1
Yao	1 1 1 1 1 1 1 1
Is	2 0 0 0 0 0 0 0
M10	2 2 2 2 2 2 2 2
Zu	2 2 2 2 2 2 2 2
To	2 2 2 2 2 2 2 2
Lha	2 2 2 2 2 2 2 2
Gu	2 2 2 2 2 2 2 2
Xo	2 2 2 2 2 2 2 2
Ze	2 2 2 2 2 2 2 2
Bra	2 2 2 2 2 2 2 2
Jin	2 2 2 2 2 2 2 2
Ri	2 2 2 2 2 2 2 2
Gay	0 0 0 2 2 2 2 2
Ul	0 0 0 2 2 2 2 2
Xe	0 0 0 2 2 2 2 2
Pu	0 0 0 2 2 2 2 2
Zi	0 0 0 2 2 2 2 2
Ba	0 0 0 2 2 0 0 0
Ta	0 0 0 2 2 2 2 2
Lo	0 0 0 2 2 2 2 2
Ju	0 0 0 2 2 2 2 2
Rev	0 0 0 2 2 2 2 2
Ga	0 0 0 0 0 0 0 2
Xia	0 0 0 0 0 0 0 2
Ti	0 0 0 0 0 0 0 2
Jil	0 0 0 0 0 0 0 2
Rh	0 0 0 0 0 0 0 2
Yoo	0 0 0 0 0 0 0 2

## Sheet: Sex
Du	1
Mi	1
Er	1
Gr	1
Ch	1
Au	1
Ca	1
Le	1
Gen	2
Upp	2
Xai	2
Par	2
Pre	2
Zar	2
Bog	2
Tro	2
Lau	2
Jak	2
Rom	2
Yao	2
Is	1
M10	1
Zu	1
To	1
Lha	2
Gu	1
Xo	1
Ze	1
Bra	2
Jin	2
Ri	1
Gay	2
Ul	1
Xe	1
Pu	1
Zi	1
Ba	1
Ta	1
Lo	1
Ju	1
Rev	2
Ga	1
Xia	2
Ti	1
Jil	2
Rh	1
Yoo	2

## Sheet: Hierarchy
Du	1 4 3 3 0 0 0 0
Mi	2 3 2 2 4 3 3 0
Er	0 6 5 5 1 1 1 1
Gr	0 1 1 1 3 0 0 0
Ch	0 5 4 4 2 4 2 2
Au	0 7 6 0 5 2 4 4
Ca	0 0 0 0 0 0 5 3
Le	0 2 0 0 0 0 0 0
Gen	1 1 1 1 1 1 1 1
Upp	4 4 4 5 5 5 5 6
Xai	5 5 5 7 7 7 7 8
Par	7 7 7 10 10 10 10 12
Pre	8 8 8 12 12 12 12 14
Zar	9 9 9 13 13 13 13 15
Bog	12 12 12 17 17 17 17 19
Tro	14 14 14 20 20 19 19 21
Lau	16 16 16 23 23 22 22 25
Jak	18 18 18 26 26 25 25 28
Rom	20 20 20 29 29 28 28 32
Yao	22 22 22 32 32 31 31 36
Is	23 0 0 0 0 0 0 0
M10	3 3 3 4 4 4 4 5
Zu	11 11 11 16 16 16 16 18
To	15 15 15 22 22 21 21 24
Lha	17 17 17 25 25 24 24 27
Gu	2 2 2 3 3 3 3 4
Xo	6 6 6 9 9 9 9 11
Ze	10 10 10 15 15 15 15 17
Bra	13 13 13 19 19 18 18 20
Jin	19 19 19 28 28 27 27 31
Ri	21 21 21 31 31 30 30 35
Gay	0 0 0 2 2 2 2 3
Ul	0 0 0 6 6 6 6 7
Xe	0 0 0 8 8 8 8 10
Pu	0 0 0 11 11 11 11 13
Zi	0 0 0 14 14 14 14 16
Ba	0 0 0 18 18 0 0 0
Ta	0 0 0 21 21 20 20 23
Lo	0 0 0 24 24 23 23 26
Ju	0 0 0 27 27 26 26 30
Rev	0 0 0 30 30 29 29 34
Ga	0 0 0 0 0 0 0 2
Xia	0 0 0 0 0 0 0 9
Ti	0 0 0 0 0 0 0 22
Jil	0 0 0 0 0 0 0 29
Rh	0 0 0 0 0 0 0 33
Yoo	0 0 0 0 0 0 0 37

## Sheet: Matriline
Du	NA
Mi	NA
Er	NA
Gr	NA
Ch	NA
Au	NA
Ca	NA
Le	NA
Gen	1
Upp	1
Xai	1
Par	2
Pre	2
Zar	3
Bog	4
Tro	5
Lau	6
Jak	7
Rom	8
Yao	9
Is	NA
M10	1
Zu	3
To	5
Lha	6
Gu	1
Xo	1
Ze	3
Bra	4
Jin	7
Ri	8
Gay	1
Ul	1
Xe	1
Pu	2
Zi	3
Ba	4
Ta	5
Lo	6
Ju	7
Rev	8
Ga	1
Xia	1
Ti	5
Jil	7
Rh	8
Yoo	9
